# Supplementary material for: Multiple QTL underlie milk phenotypes at the CSF2RB locus
Source: Genet Sel Evol. 2019 Jan 24;51:3. doi: 10.1186/s12711-019-0446-x (PMC6346582; doi:10.1186/s12711-019-0446-x)
Supplement: Supplementary file 1 — Additional file 1. Polymorphisms targeted as custom content for the GGP LDv3 and LDv4 chips. These were identified as tag variants of chromosome 5 lactation QTL in the window 74.8–76.2 Mbp. [file 12711_2019_446_MOESM1_ESM.xlsx]

## Sheet: 365 custom variants
Chr	Chr_pos	Var	Gene_or_Name	Assay	Priority
chr5	74808483	G/A	ARS-BFGL-NGS-114209	CACCCTGGGCTATTGCCCCCTCCCTGTTGACCCCTTAGAAAAACAAGCTCAGCTCTGACAAGCCAGGTCCTTCTTGGCTCAGCACATCCTACCCTGGATCTGTGAAGGAAGACCTGCCACCAACAGAGC_GTGAGGCCCTTGGCAAATCACTCTCCCACCCTGTGGGCTTCTTCCCAGCCCCTCCCTCTCTCCCCCTTTCCCATGTGATACCTGCCTGACTTGCTGATGTTGCTCTGGCCAATGGGGTAAA[G/A]GTTGCTGTCCAGGTCTTTGATCTAGAAGAGGAGAGCTGGATGCTTACCCCATACCACACCCCACTCCCCGCAGCAGTACCCACCACTGAGCTCTGGAGCAAGGCCAAGGCTGGGCGAGGAGCCTGGAGTCAGGGTCAGTCCTG…	Normal_priority_single_direction
chr5	74876151	A/C	ENSBTAT00000017482, ENSBTAG00000039524	ACATGTCCCTGGACCCTGCACTGCTCTGGGGGTGGTTAACTCAGGTCCTCCTGCAGACTCTCATAGATCTGGGTGAGCTTCTCCAGCTTCCTCTCCAGCTCCCATGCCCGTCGCCTCAGGCTTTCGGCTGCTTCTGTCTTTGCACCATTATGCAGGTGTATTGACTCCTTCACCAGGAAGCCCACATCCACCAGAAGGAAGACCCCTGCAGCAGCCAAACCCGCGATCCGGGCTCCTTTGGTAATTGTTA[A/C]AGCTGTGGCTTTGAAACCTGTCTCTATATGCTGGATGGCTGGGCCTGAGATTCTCCCAGGGCTCATGTAGATGCTTGCATTGGCTTCAGAGCCAGGGTTGGCATTGCCTGTCTCCATGGCATGGATGTGCATTTCAATGCATTG…	Normal_priority_single_direction
chr5	74886585	T/C	ARS-BFGL-NGS-107956	TTAGAGCTTCCCCTAAATCCCCTCACATACGCTCCAAGCCTAGAATCTTTCTTTCTGTACCTTCCTCTGCAATGTTCACAGCTCTCCCTCAGGAAGAGTAACCATCAGCTTGTTTTTAGGGAGTGTGCCTTGTGTCAAAGC_CTGGAGGCACCGTCATGTGGATGGAAGAGAATTCACAAAGGCAGGCCCTCCTTCAAGTACATGGAAGAGGAGAGCTGGCT_GGTGCCCTGT_CTCCTCCTCTGCCCAAAAG[T/C]GGCAGGGCCTCAGGAGGCAGGTCAGCCTATTGAAATCATGAAACATGAGAAC_AGAGTCAAGTAGAAAGAAGAGGAGGGCTCAGACAGAAAGGCCGGCTCCTGGATGATGACAAACAACTGTAAATGCGTTGAACACTGGA…	Normal_priority_single_direction
chr5	74921819	A/G	Hapmap40583-BTA-74092	GCTGGGAGAAATGGCTGCTGTGACTGGTGTGTCCACCATCATGGTGGAAAGTAAAAGCAGGTCATCAGCAGAAACTGAAGCCAGTCA_CCTTGTGTCAACTGGCATCACCGAAAAGGAGGTGACTTTGGGGCTTCTACATAAGGTCACACCCCAGATTGTTTCCTCTACAAAGAAACTCTACCAATCCA_TGAAAGGCATTGGGAAGAATGTCCAAAACTTCAAGCTGGCCAAAGCTGACCCTCACTTAGCA[A/G]CCAGTTCTCAGTGCTTCATGACCAAGTCTCAGTCCAAATTGGCAAAGTCAGGAAAGCTTTTGGAAGCATAGCTCTTGCA_ATGTCCAAAGGAGCCCAGATGGTGCATGCG_GTCACTGTAGACGTCTTCCATTTTATGGGTG…	Normal_priority_single_direction
chr5	74997998	C/T	ENSBTAT00000016190, ENSBTAG00000012192	CAAAATAAGTGCTTTCTCCCCTTGACCCTGCACATGTCCCTGGTCCCTGCACTGCTCTAGGGGTGGCCCAGTCGGGCCCTACTGCAGACTCTCATAGATCCAGGTGAGCTCCTCCAACTTCTTCTCCAGCTCCCGGGCTTTCTGCCTCATGTTCTCAGCCAATGCTGTCTTTGCCCCCTCCTGCACGTCCTGTGCGTCTTTCACCAGGGAGTACACGTCCAGCCCCATGAATAAACCTGACAGGACTCCT[C/T]TCCTGACACGGGCTGCTCTAGTCATTGCCAGAGCAGTGCCTCTGAAATGTCTTCTCACCTGCCGGGCACTTCGGAGAGAGATTCGCCCAGTGGTTATGTAGCGCTGAGCAGTGGCTACTAACTGAGGGTTGCCTCTGGCCACCC…	Normal_priority_single_direction
chr5	74998016	C/G	ENSBTAT00000016190, ENSBTAG00000012192	CCCTTGACCCTGCACATGTCCCTGGTCCCTGCACTGCTCTAGGGGTGGCCCAGTCGGGCCCTACTGCAGACTCTCATAGATCCAGGTGAGCTCCTCCAACTTCTTCTCCAGCTCCCGGGCTTTCTGCCTCATGTTCTCAGCCAATGCTGTCTTTGCCCCCTCCTGCACGTCCTGTGCGTCTTTCACCAGGGAGTACACGTCCAGCCCCATGAATAAACCTGACAGGACTCCTCTCCTGACACGGGCTGCT[C/G]TAGTCATTGCCAGAGCAGTGCCTCTGAAATGTCTTCTCACCTGCCGGGCACTTCGGAGAGAGATTCGCCCAGTGGTTATGTAGCGCTGAGCAGTGGCTACTAACTGAGGGTTGCCTCTGGCCACCCTGATGGCACGAATATGGC…	Normal_priority_single_direction
chr5	74998032	C/G	ENSBTAT00000016190, ENSBTAG00000012192	TGTCCCTGGTCCCTGCACTGCTCTAGGGGTGGCCCAGTCGGGCCCTACTGCAGACTCTCATAGATCCAGGTGAGCTCCTCCAACTTCTTCTCCAGCTCCCGGGCTTTCTGCCTCATGTTCTCAGCCAATGCTGTCTTTGCCCCCTCCTGCACGTCCTGTGCGTCTTTCACCAGGGAGTACACGTCCAGCCCCATGAATAAACCTGACAGGACTCCTCTCCTGACACGGGCTGCTCTAGTCATTGCCAGAG[C/G]AGTGCCTCTGAAATGTCTTCTCACCTGCCGGGCACTTCGGAGAGAGATTCGCCCAGTGGTTATGTAGCGCTGAGCAGTGGCTACTAACTGAGGGTTGCCTCTGGCCACCCTGATGGCACGAATATGGCTCCCAAAGACTTTAAC…	Normal_priority_single_direction
chr5	75090908	G/T	ARS-BFGL-NGS-40570	ACCAGCTGGTGCAGGTAGTTCTGACCTGCGTTTGCACACGCGCTTCCACAGGCTACAAGATCAGTTTTCCTGCCTCTGGTGTCTGCCCCCTGGTGGGTGAGGCTGGTGGAGAGGCTTGTGTAGGCTTCCAGCAGGGAGGGGCCAGCGTCTGCCCACTGGTGAATGGAGCCAGGTCTTGGCCCTCCGGTGAGCAGGGCTCTGTCAAGAGGTGGCTGTGGGCTCAGAAAGTCTGGGAAACCTGTGTGCTGAT[G/T]GGTGGGCCTGTGTTCCCAACCTGTTGACTGTCTGGCCTGAGGATTTCTAGTAGCAGGGTGAGATCAGGTCTCAGTGCCAAGGACCCAGGATACCTGCCTGCAGTGAGTTCACATAGGTGAACACTCCCCACTATGTGCACCACC…	Normal_priority_single_direction
chr5	75114559	A/G	ARS-BFGL-NGS-118891	AGAAAGATATGTGGAGTTCAGGCATTATCAGAAAAAAAACCAAGTCATGATATGTCTAAAGCCACCATTTCCCACTTCTAAACACGTCCTCCCTATTTGTTACCAAAAAGAAAAAAAAAGAAATAAATGGCATATATTGAGTACAAAGAGAAAACCTTTTGCTGCAGAACATTTTGCTAACAATCTCTGTCTATGTAACAGACCACAGTTGGTAAACACGGCCAGGCCCGTCTCTGCTGAGATGCTGCAG[A/G]GAACCGCTAATCAAT_GGGGTAGTCCAAGAAATTAACCAGAGGGCTGTGACAGACAGCAACCAGGGCTAAACACGTCATTAGGCAAATAGGCCG_GTGTCACGACTGTCCCCGCTCCGCACACACAGCAGACATCCAATTCCAT…	Normal_priority_single_direction
chr5	75137820	C/T	ARS-BFGL-NGS-10699	TGGCTCCCAAGCACATGGTGGTGTCACCAGCCGTGTTCTCTTCAGGAACAAAGGTGGGCCCAGACCAAGCAGACACTCGAAGCCAGAGAACCCCACTCGGTGCTTCTGCCCACGTTCTCCCCCTGTAGGGTCAGGGTGTGAACTCTGCAGAGGCCCCAGTCCCCAGGCACAGGAGCCAGAGGTCTGGTAGGCCTACCCCACTAGCACCCCTGACAATTAGAAAGAAACTCAAGGGACTTCTCTTGAATTC[C/T]GTTAGGAGGCCCCAGATAAGCCCCTCTTGGTCAAAATGCTTCTGGTGGCTCACGCAGGTAAGCTCCTTGTGCACAGGTAAACCTGCCAAAACCACTGCTTCTGGCAGACAGGGCTAGGAGCAAGAACTTCTCAGAGTGGGGCTG…	Normal_priority_single_direction
chr5	75164239	G/A	ARS-BFGL-NGS-21953	CATGTGCCAGCCCTGCACACCGGCTGCAGGGCAGGCAGAGTCACACTCTCCAGAGAAGCCAGGATGGACAAGCAGCATTCCAGGGCCTGCAGCCTCTCCAGGGG_AAATGACCCAAATAGGAGCCATGCACAGGATGAAGATAAAACCTGCATATTTCACACTTTACACAAAAATTAACTAACAGTTCCTAGAACAGGTCGTGGTAGCATCTGTGTCTCAAAGTCTGGCTGGTAC_GAGCAGGCAGCTGGCC[G/A]CAGGGATGAGCCCACCACATCCGTCCCCAGAAACCTAGGCGCTGCTTATTTTACCGCTTGCCGAGAATCACTGCTTTGCCTGGGCCACAAGCTGGGCCTAGGGGAGCCAACGCTGGTGAGAGAATTAGCTGCAGCCCCTACC…	Normal_priority_single_direction
chr5	75205122	T/A	Hapmap46673-BTA-74066	AACAAATTTTAATAAATGGTTCCTATTATTACTAGCAAGTTTTTCTTTAAATTTCCCTAATTCTGTTTCTGGAACTGAGAGAAATAGTGTGAAAACAGAACTTGTTTCTCACAGTACATTATTCTGTATCTTTTGACTTGTATTATGGGAATGTATCGGTTTTTTTAATAAATAAAATTTAAATTTAAAATGGAAATACAATACATTATGTC_TATAATGTACAATAACAAAACATAATAAATTAAAATTT[T/A]AAACTAAATTTTAATCTCATGGGTAGAGGCCTTGTCTGGTGTAAGAAGATACCCAAATGCAAAGTATAACCCGGTACCCACACAGGCCAGAATGTACCTTGGAACGGCAGAGTCATGTTTTTTTCTAAGATTACAGGGAAAAT…	Normal_priority_single_direction
chr5	75227241	C/T	ARS-BFGL-NGS-32644	CCGTGTTTCTTTCCAGGTGCTTCTACAAACATCCTTGCTCTCCTTCTCCCTTTTTCATATAAGGATACCCAACACTGTCCTTCACTTTGCTTTTTTCCTTAACAG_GTCTTTGCAAGCATTTCATATGAACCCATAAAGGGCCATTTTCATTGCTGAATATAGCCTCCCTTGCTGGATTATGGGAACTCTTTATTATTAAGTCTTTGTGGGCTTCGTGGATTGAGCCCCTGAACTCGGTGGGCATCCATTC[C/T]GAGGCCTGCACATGGACC_GTGCATGCACAAGGGTTTGGATGCAATGAAAGATTTCTATCTCCAGGCCTCAGTTCCCAGGATGAGAAATGAAAGATTCTTAGAGTTGTCCAGACTACCTCTCTATTTGT_GGCCCAGAGAGGG…	Normal_priority_single_direction
chr5	75265831	C/T	ARS-BFGL-NGS-103088	TTCCATGAATCCTTGGTTGGTGACTCCCATTTTATTCTTAGCCTTTAAAACCCTTCGCATTCAGAGATTCCAACAAATGAACTCACAACACCTAAAAACCCAGTCTGCAAGACTTTATCTCCTACCACAAATGAAGACAAGAAGCAACAAGGCCACCACATGGTCTGCCCAAGGTAACATGGTGAGTCAGAGAAAGAATAGGAAC_GAAAGCAAAAGAATCTGTCAGTGGTTTGCCCAGAAGGCCTTCCAA[C/T]TTTTAACTCAGGCTACACTGGTTCCTTTCAGGCTGCCCTACTCTGAGGGGTTTGTCCAGTAGTTTTGGAGTCAGGCATCGAGCCAGGTCTCAAAGGTCTAGAA_ATGAAGAAGGCCAGGCCAACCACCAGAAGACCATAGGCA…	Normal_priority_single_direction
chr5	75319473	G/A	ARS-BFGL-NGS-60502	TGGTTTATGGCAACAATCCTTTTATATTCTCTATTCGCTTCTGTGGGTCAGGAGTTGAGGAAGGGCTTGGCTGGGTGGTTCTGGTCTTGGGTGTCTCAGACAGGTGGTTAGAGGTGCGGGGAGCTGGCTAGACAATTCTCTT_TTTCTTTCTCTCCATTTAGTCTCAGGGTCTCTCTGTGTGGTGAGTTCACATGGAGAGTTTGGGTTTCCTCAGGACATGGTGGCTTCAGGCCAGTCAGACTAGTCACAG[G/A]GGGCTTAAGACTGCCAGAGCACGCATTCTGACTAATAAGCTGGGAGCTGCATGGCCTTCTATGATCCAGCCTCAGAAGTTGTGTGTGTGTGTGTGTGTGTGTGTGTGTGTGTGTATGTTTGCTCAGTTGTGTCCGATTCTGCA…	Normal_priority_single_direction
chr5	75361846	G/A	ARS-BFGL-NGS-44080	TTTCTCTAGCCAGTCAGGTTAGAGGTTGACAGAGAATGATGGGAATTCACATCTTCCAGCTTTAAATAATTACTTTTGTTGTCTAACCCCAGACTAGCATATTACAGATCAGAGGTCAACAAACTGCCAAATGAGGCCTGTTGCCTATTTTTGCAAGTGAAGTTAAGTTGCACGGGAGCAAACACAGCCATACTCAGTTGCTTCCGGGTTTGCTTTTGTGCTACAAGGTCAAGGTTGAGTAGTTGAGACA[G/A]AAACTTTATGGCCCACAAAGCTTGGAATGTCTCTTTTCAGAAAAGGTTTGCGAATTTGTTATAGATGATTAAAAAATATTTTTGGATTAAGTCAACTCAAGTCAGACTCCCAGAAACCTGTGCTGCTAATTTGCATTCAAGTCT…	Normal_priority_single_direction
chr5	75391334	C/T	chr5_75391334	CTGGCCTGGAACCTGGGTGGAACCCGGGGGAAAGCAGCCAAGCGTGCCTGCAGGGGC_CCCTCCGAGGCAGCTGCTCTCCTGCCCACATCCCAGGCTGGAGGCTGCCCCGATCTGCTGCCAGGTCTCTCTCTGCCCTCACATGAGTGACTGGCTTTCCCCTTCCTGGGCAGACAGGTGGCGGCTATATGTGCTTGGTTCCCCTCCACCTCTCTGCCATTCTGCTGGCCTCTGATGCGTGCCTGGCCCTGCT[C/T]CTGACGAGCCAGAAAGAGTGAAGTGGGCGTGAAAAAGCAAGGGGTGTCTCTGAGAGTGGATGTGGCTGCTCACCCAGAACTAGCCTCCAGTTTTGAAAGAAGGAGAGAAACAACAGAATGGCATGCAGAGAGAACTTAGAGAA…	High_priority_dual_direction
chr5	75391492	T/C	chr5_75391492	CTTCCTGGGCAGACAGGTGGCGGCTATATGTGCTTGGTTCCCCTCCACCTCTCTGCCATTCTGCTGGCCTCTGATGCGTGCCTGGCCCTGCTC_CTGACGAGCCAGAAAGAGTGAAGTGGGCGTGAAAAAGCAAGGGGTGTCTCTGAGAGTGGATGTGGCTGCTCACCCAGAACTAGCCTCCAGTTTTGAAAGAAGGAGAGAAACAACAGAATGGCATGCAGAGAGAACTTAGAGAAAAGGGATGGAAATT[T/C]GCTTCTAGTGAGTGCCTACTACACGCCTGGCACTTTCCATAAAAGATCTTTTAAAAGTCTTGCAACCAAACATTCGGAAATCAGAAAGATTGATAAGGGATTGCCCAAGATTACACTGAAGCCATGGGCCAGAACCAAGATTT…	High_priority_dual_direction
chr5	75393435	T/C	chr5_75393435	AGCCCAGGCAATACTACACTCTGGGGAATCGTCCCTTGCCCTCTGTGACTGTCCTCAGATTAGATGAGCAAAGACAAGC_GATGGGACAGTCACCTTTCAGCACAAATCTTCCAAATCTGTTTGCAGAAAGCAAGTGGCTCAGAGAAGCATTCTCTTACTGGCAGGAAAACTTAAGGCAGGTGGTCCTCTGGGAGGCAATTGAATGACTCTCAGCCAAGTGACGGCACAACTCTCGCTGCAAAGCGAGGCT[T/C]ATAGTATGGGAAGAAGTGTGTTCCCACGGATGCCCTCGGAGGG_AAAAGATACTGAAGTTTTTTTCCCTTTTCCTTCAGTTGCTACCTACAAAATCTA_TTCTGGTTTCTTCTGCCCGTTCCTTTGTTCTATGATGTGGTGGA…	High_priority_dual_direction
chr5	75393478	G/A	chr5_75393478	TGTGACTGTCCTCAGATTAGATGAGCAAAGACAAGC_GATGGGACAGTCACCTTTCAGCACAAATCTTCCAAATCTGTTTGCAGAAAGCAAGTGGCTCAGAGAAGCATTCTCTTACTGGCAGGAAAACTTAAGGCAGGTGGTCCTCTGGGAGGCAATTGAATGACTCTCAGCCAAGTGACGGCACAACTCTCGCTGCAAAGCGAGGCTT_ATAGTATGGGAAGAAGTGTGTTCCCACGGATGCCCTCGGAGG[G/A]AAAAGATACTGAAGTTTTTTTCCCTTTTCCTTCAGTTGCTACCTACAAAATCTA_TTCTGGTTTCTTCTGCCCGTTCCTTTGTTCTATGATGTGGTGGACTGTTTGAAAGTAATATAGACTTAGGAGGGAGGCATCTCGGAT…	High_priority_dual_direction
chr5	75393829	C/T	chr5_75393829	GTTTGAAAGTAATATAGACTTAGGAGGGAGGCATCTCGGATCTGAATGCCAGCAACATCGTTTCCTGGCTGTATGACCTTGGGCAAGTTACTTAACCTCTCTGTGCCTCTTTCTGCTCATCTGTAAAATGGTGCCGTTGGTACTGTGTGGCCACCTACAGGGTTTGTTATGGAACTCATATGAGGCATTATATTAAATACTCAGTGTTTGGTCTTGTATCGTTGAGTCCATGAGCCAGTGCAGGATCACA[C/T]TGCATCATTCACCACCTTGCACCTGGCCAGAGGCCAGTAAGAGCTCCAGAAAGGAGGAATATGGTATTTGCTATTCCAGTCCTTATCCTTCAAGAAGGCTGAATTGGGTTGCACCTCCTCTAGGAAGTTTTCCCTACTTCCAGA…	High_priority_dual_direction
chr5	75394429	G/A	chr5_75394429	CTCGGGGTTCTCATTGCGATGGTTCTCTGGTTGCAGAGCACAGGCTCTATGGTGCCTTGGCTTCGGTAGTTGTGGCTCCCAGTCTCTAGAGCACAGGTGCAATAGTTATGGCGCTTGGCCTTAGTTGCTCCACAGCATGTAGGATCTTCCTGGTCCAAGGACTGAACCCACGTCTCCTGCACTGGCAGGCAGATTCCTTACCACTAAGGCACCAGGGAAGCCCTATCTTTAAGAGTCTCACATCTTATGA[G/A]GTAGGAGCAATTTGAGGGCAAAGATGACTTTTTTGGACTAAACTTAATGAGGAATACTGATAT_GGCATAGGTACTGAAATCATTCTTGAAATAGACAAAGGGGAAGTAAGAAGAGAATTAATTCTATCACTAGTGCCCCATGT…	High_priority_dual_direction
chr5	75394492	T/C	chr5_75394492	CGGTAGTTGTGGCTCCCAGTCTCTAGAGCACAGGTGCAATAGTTATGGCGCTTGGCCTTAGTTGCTCCACAGCATGTAGGATCTTCCTGGTCCAAGGACTGAACCCACGTCTCCTGCACTGGCAGGCAGATTCCTTACCACTAAGGCACCAGGGAAGCCCTATCTTTAAGAGTCTCACATCTTATGAG_GTAGGAGCAATTTGAGGGCAAAGATGACTTTTTTGGACTAAACTTAATGAGGAATACTGATA[T/C]GGCATAGGTACTGAAATCATTCTTGAAATAGACAAAGGGGAAGTAAGAAGAGAATTAATTCTATCACTAGTGCCCCATGTCCTTTTTAA_TGAAAATGTCGAAGATTAAGTAGAGTTTGTGCAGGCATGTGCACGTATGCACA…	High_priority_dual_direction
chr5	75394581	A/C	chr5_75394581	GTCCAAGGACTGAACCCACGTCTCCTGCACTGGCAGGCAGATTCCTTACCACTAAGGCACCAGGGAAGCCCTATCTTTAAGAGTCTCACATCTTATGAG_GTAGGAGCAATTTGAGGGCAAAGATGACTTTTTTGGACTAAACTTAATGAGGAATACTGATAT_GGCATAGGTACTGAAATCATTCTTGAAATAGACAAAGGGGAAGTAAGAAGAGAATTAATTCTATCACTAGTGCCCCATGTCCTTTTTA[A/C]TGAAAATGTCGAAGATTAAGTAGAGTTTGTGCAGGCATGTGCACGTATGCACACACCTCCTGCCCCACAGGAGCTTCCCCTTTTTGCTCCATGCACT_GTGGGTGTTAGGACACATGCCTGTCCCTCTGCTTTTCCCACAGC…	High_priority_dual_direction
chr5	75394678	T/A	chr5_75394678	AG_GTAGGAGCAATTTGAGGGCAAAGATGACTTTTTTGGACTAAACTTAATGAGGAATACTGATAT_GGCATAGGTACTGAAATCATTCTTGAAATAGACAAAGGGGAAGTAAGAAGAGAATTAATTCTATCACTAGTGCCCCATGTCCTTTTTAA_TGAAAATGTCGAAGATTAAGTAGAGTTTGTGCAGGCATGTGCACGTATGCACACACCTCCTGCCCCACAGGAGCTTCCCCTTTTTGCTCCATGCAC[T/A]GTGGGTGTTAGGACACATGCCTGTCCCTCTGCTTTTCCCACAGCGCAGCTGCATTTATCTCCTGGGACAGTGTCTTCTTCAACCAGGCATCACAGAAACAAAAAGATACTGGCAAATAATAGATGCTCAGTAACTATTTCT…	High_priority_dual_direction
chr5	75396078	C/T	chr5_75396078	GAATGGCAGTGCCTGGTCCAGAGTTTGTCACTGACTTTGCTAATTGTTAGTTAGTACAGAAAGACTGAAAGAGTGAGGCTCCAGCCACAGAAAGGGTATTGGACTGAGAGTTAGGGGAGTTGCTTAAAAACTCATGGGAAGAACTTCCCTGCTGGTCCAGTGGTTAAGAATCCG_CCTGCAAATGCAGGGGATGCAGGTTTGATCTCTGATCTGGGAAGATCACACACGCCGCTGGGCAACTAAGCCCATG[C/T]ACCACAACTACCGAGCCTGAGCTCTGGAACCTCTGAGCCACAACTACTGAGCTC_GCCAGCCTAGAGCCTGTGCTCCACAGCAAGAGAAGCCACCA_CAGTGAGAAGCCTGCACATTGCACCAAAGAGTAGCTACTGCTTTCT…	High_priority_dual_direction
chr5	75397102	C/T	chr5_75397102	GTGGGAGCAATGACCCTTCTTACCCACTTGCTGGGTAACACACGCATTCCTGTAGGCTCTCTCAGCCTGTGTAGAGAGCCTATAAGGGAGGGGCATGGAAAGGTTTCCTTCTTTAGATGAGAAAACTGGCCCAGGGAAGTCAAGCTGCTCATCCAAAGCCACTCAGAATGAGGATCAGAGCCAGGACTTGAACTCAGGCTTGTCTGTGTAT_GAAGCCCATGTTAGTGACTACCACCCTAAACCG_TCCCTC[C/T]GTGTTTATTTCTTCCTCTTTCTCCTGATTTCTAGTTGTCCCTTCACTGTGCCGGTCCCTCTCTGAATTTGCTCTTAGTGTCCCAGGAAAGATCTGAT_AAGCACCTTCAAGGTACTAAGAAGCAGCAAAGACACTCAACCCC…	High_priority_dual_direction
chr5	75403540	T/C	chr5_75403540	AAGTAGGGCAACACTATCTGGTTTCATCTTTTGAGAGATGTGCTTCCAAAGCAGATGTCTGTTTGGAAGGATGTGGCAGAAGCAGAGAGACCACTTAAGATGCTGTTGTAATAGCCCAGGCAGAGTTGATAGCCTGAAGAAAGATGGACTGAATAGAAGTGGGCAGATTCTTGAGCTATTAGGTGGGTAGAAGATGCAGGATGTAGAGATTTGTTACATGTGAGATGAAGGAGAGGGTGAGCGCTTATTT[T/C]CTAGGTTTCTCAGTTCGTGGATGGTGTTTCCATTCCCTGCAGTGCAGTGTAGAGCATGGGGAAGGTTGAGAAAGAGGAGAGTGGTTATGGACTCCAGTGTAATGGATACCATGTTCTGCTCCCCAGGTATCAGCCCTTCCCTCC…	High_priority_dual_direction
chr5	75403901	A/C	chr5_75403901	ATGTTCTGCTCCCCAGGTATCAGCCCTTCCCTCCTGCTTCACTGAACACTGATTTTGTTCACAGTTGCCTTCCTCCCCTTCATCCATATAGTCATGTCCTTCAGGGGAAGTTGATCACACCCCCAGCTCCAGGGATGGTTCATGTGTCTGGGCAGGTAACCCATCACTGGCTAATGATTAACATGAGAGCAGTCATATGACTAACTTGGACCACTGAGATAGGAGGAGAGGTTTTTTGGGTGCTTCTGGG[A/C]AAGCAATTTCCTTGTTTTTACCCAAGAGCACCTGAAAATAACCCTCTTGATTTCTCTGGGTGTTGTCCTTTGAGGATGTGTAGCCCTAAATGCAGTCCATGGGGTCACAAAGAGTCGGACACTTACTGAGCGACTTCACTGTCA…	High_priority_dual_direction
chr5	75417666	T/C	Hapmap50084-BTA-74042	TTCCCAGGGGAATCTCCCCGTCACAGACACGGCACATCTCCACCCACACACTGGGTCTCTGAGTCAGAAGGGCATGCTTTTGCTGCGACTAATTTTACTACTGTTGTTTCTATTGCATTGGTTAAATCTTGTTAGCTTTTGAGGGGAGGGGCCTGTTCCAGCTGAAATCTCAATATTAGTTATCTTGATAAAGAGGAATTTCTATAACCAGCCTCCAACTCTGCTTCCTCATTTAATGTCCTTATACAAC[T/C]GGGGAAAGACAGACTGTACCATGAATAGCATCATCACTAAAACATCTCCTGCAGCTTGTCTGTCTGGCAAGGGCTTGTGAAATCATGGATGATTAGTGAAGTTGTACCAGCTAGCTAACCCAGCACCACTGCAAAGCTATTGGG…	Normal_priority_single_direction
chr5	75461246	T/C	Hapmap40676-BTA-121691	CTGCCCCTGGAGACGATGATTCCTTTTGGTGACAACAGAGGTTAATATCCACCATGTGGCCCAGAGACAGCATGCTTGGAGCAAGCTGTTTTAGTGTCCTGTTGTAGATTTTATTGAATTCTTCTCTGAAAGGGCCAATTCATCTCTCCATTTGGAGGCCCTTAAAGTAGCTTTCCTGAAAAGTTCAAGAACTTCTCCTATCACTCTCCATTTACATGGGATCCATGAGCAGACAGACCTGCCCCCAACA[T/C]CCTCAAATCCCAGTAAGGACACTAGCCTGCCAAGGGTCTCAAGTTCACACACAGAGACACTCCTGCTGCTCACTCTGCAGAGGGAGAGAAGAAAGGCTGTGATTTCTTCTCGATTCCTCTCCCCCTCCTGCTGTGTCGGCCCCT…	Normal_priority_single_direction
chr5	75518275	T/G	ARS-BFGL-NGS-80785	AAACGCTTTGTCTGCCTCGGTTCCATGAACTCATTCTGCTACTTGTTCTCATCGAGGGCCCACTCTTATGCAAGTTGATGTGCTTTTCTGCTCTGCAGGCCTGAAAGCGCATCCTTTTTTTTCATTAGCCAGTTGCTGGAAGGTGGTTTGCTAACATCTTCTTAATAAGGGTCGGCTTTTTAAAATGCAAAGGGTATGTTCTGCTTCTCCAGCAGTATGTCAGCCCTAATCCAAACCAGATCGGCCACTG[T/G]ACAGGGTTCATGGTCCCAATTAAGAACCAAGGCTAAGCTCTCAGG_AGCCGGCACCTTCTGGGGCTGCTCAGAGTCCTGGGCCAACCTGCTGCCTGGCACAGGCTATGGGACCGCGCTGATACTCGTCCTGGTCTCTGGGGACC…	Normal_priority_single_direction
chr5	75548821	T/C	ARS-BFGL-NGS-4875	CAGCTCCCACCAGCATCTCTCAGAGTCTTGTTGAG_AGCAGCTCGTACAGTAAAGGTCCCTGCTATAAAAATGCCACACCTGAGTTACCAACAGCAACTGGAAGAATGGCGTCATTGGAAGAGATGCCTAACGTGCC_GACCAGAGGCTTTTCATAAGTGTGAGAATCAGGCCACGTGGCTCCACGGAGTCGTGTCCTGCCATGCCCGTGATCAAGCCCGGACTGAGGCGGTGGCTGCCAGGGCAATGGATA[T/C]GGGCCAAACCAAGACGGATGCAGAAGCAGGAGGGAGAGGAGTGATGGGGGTCAGC_GTCACTTGTCATGACACCTCTGACCACACCATTCCCTCCTGA_CCCCGCAGGGTACCCTTACCTTGTCCTGACCTTGTCCTGCTCA…	Normal_priority_single_direction
chr5	75599879	C/T	ARS-BFGL-NGS-117321	ATGAACAGCAAAAGAAGTGTTCACAAATGCAAAATTCAGTGCATCATGCATAGTTTATCC_TTAGCGTGTATTTTTGATCTGTGTA_TATTTCAGATGGAATTCGATCCAAAGTTGTCTAGACCACTGAGGGTCTAGAAGACTTTCCA_GGACAGCTGATCTCCTTGTAGTAACTCAGTGATCCAGACTGAGGGAGA_TTTCA_GAAGTCTGTGGCTATACCATCTAGAACATGGCCTCTGATTGGGTAGTATAT[C/T]AGGTGAACG_CAGACATGGTGAACACCACATCGGCTCTTAAATTCTTTCCAGTAGAAGGGCACACCATACTTCCTGTTACACTTCT_TTGGCCAAAGCTAGTCACATGGCCCCATCTAATTTCG_TATGTGACAGAGGG…	Normal_priority_single_direction
chr5	75627333	C/T	ARS-BFGL-NGS-112184	TCTGAGGGGATTGAGGGGCAGAACTTGCCCCATAAGGGACTGCAGGGCCCAGCGGGGCTGGGGTAGGGATGGAAAAGTGTGGCTGCAGAAGAGTAGAGGAGACGTTTCTCATCCTGGAAGCACCTTTCCTCAGGTAGTACTTAGAGGCAGTAGAAATAGGAGTTGGTCAAGCAGAGAAGCTGTGGACACGACTGGGGACCAACCTGCAACATAAACTGGAGTTAGGTGAGGAGGGGAATGAGGCCTGACT[C/T]GGGCTGGATGGAGCCTGGCTTGAATGGAAGCCAT_CCG_GGCTCAGTGTCCTGAGAGCCAGAAGGATTGGAAGGCTGAGAGTCAGATGTATTTAGGGAAGGCCTCCCTAGAGCCAGTGTGGATGATAAACTGCAGGGCTGAGAT…	Normal_priority_single_direction
chr5	75633853	G/A	BovineHD0500021557	AAACACTGTAGTTAGGGCATTGAAAGTGCTAACTCACATACTCTTGCAATTTTGTGGTGGAGGGTTGGTTAAACAGTAAACTCTGAGTATCTTAGCCATTATCATATATGTGATTAAAGGAGAGGAGATTCCGGATCTCTCCTCAGGGGGCTTCTTCTCATGACTCCTGCTCAGATTCTGGCTGATGAGGCCGCCTGGAGATTTGGCTGTGGAGTTCAGCAAGCAGCGCTTTGCCAAGCTAGCTCTCACT[G/A]TTTGACCCTCTTGTCGAACCGGTCCTTTCGCTTATGACTTATGATGTTTCCTCCTCCAGGTGGCGCTGCAGAGTAGGTCGCAGCGTCCCCTGGTGGTCAATTTCCATCAATGATTTTGATTAGGCACAGAGCGGTTTCCACAAC…	High_priority_dual_direction
chr5	75635560	T/C	chr5_75635560	ACCTTCATAATGCAGCAATGCCCCTTCTCCGGGTGGCCCCTGGTTTATTTTTTTTTAATATATAGCT_TCAGTGTCTTCCATTTTCTTTCTTATTTATTTATTTATGACTGTGCTGGGTCTTCATTGCTGTGCGAGGGCTTTGTCTAGCTGCAGGGAAGAGGGGCTGCTCTTCTTATGGTGCTTGGGCTTCTCG_TTGCGGAGGCTTCTCGTTGCAGAGCACGGG_CTCTAGGGGGTGGGGCTTTAGTAGCTG[T/C]GGCTCTGGAACGCAGGCTTCGTAGTTGCCGCACCCAGGCTTAGTTGCCTCACACCATGTGGGATCTTCCGGGACCAGGGATTGAACCCGTGTCCCCAGCATTGGCAGTTGGATTCCTAACCACTGGACCACCAGAAAAGAC…	High_priority_dual_direction
chr5	75636800	C/T	BovineHD0500021559	ATCTTGAGAAACCGGGAAGGTAAAACTGAGGGTTTATCCTACCCTACACACACACACACACACATAAACACATGCACAAAACAGAACACACAACATGCACACATACACACTGAAAACTTGGCACAAGATGTAGATATTCCCATATCTAGGCACTTTTCGTGCATTTTTTCTCATTAAGTTTTACTACAACCCTATTTGGTAAGCCTGTTTCACAGATAAAGGGATGCCCAGTTCATGTGCTACGGATATA[C/T]TCATGTTTATGCTCAGTTTGGGCTCACTCAGATTCCAGCATTTCAATATAGCCTCTCTGTGGCCACTGTGGAGAAGAGGATGGAGCTTCCTTAAATGACTAAAAATGGAGTTACCATGTGATCCAGCAACCCCACTCCTGGGCA…	High_priority_dual_direction
chr5	75638880	T/G	chr5_75638880	CTGGGTCTGACACCAGTGCATATTTTAGGTTTGAGGCTCTGATCTTGTATATGTATCTCTCATTTTGCCCATGTCCTGGG_AGAGCATCTCAACTCCTGCAGTGACCCCAGGCTGATAGTGGAGATGTTCTATTCCTTTAATCAGTTCTGACACCCAGCTTCAAACTGGGAGTGCAGATTTGATTTCCTGCCAGCAGAGCAGGACTTAGAGCCTGAACCTAGTCTGAGACTGGTGGCTAGTCCCTGATGGC[T/G]CAGACAGTAAAGAATCCGCCTGCAATGCAGAAGAACTGGGTTTGATGCCTGGGTCAGGAAAAACTCCTGGAGAAGTGAATGGCAACCCACTCCAGTATTTTTGCTTAGAGAATTTCATGGCCAGAGGAGCCTGGTAGCTACAG…	High_priority_dual_direction
chr5	75642419	A/C	BovineHD0500021560	GGCCATCTGATGTGAAGAGCCAACTGATTGGAAAAGCCCCTAATGCTGGGAAAGATTAAGGGCAGGAGAAGAAAGGAGTGGCAGAGGATGAGATGGTTCGATAGCATCACCGACTCAATGGACATGAACTTGAGCAAACTCTGGGAGATAGTGGAGGACAGGGAAGTCTGGTGTGCTGTAGTCCATGGGGTCGCAAAGAGTCGACATGACTTAGCAAGTGAACAGCAAATGTCCCAGGATTTGAACAATG[A/C]CAGTACTAAGTACTTAGTAAATGCTGCTGAGTGAGTGAGTGAATGAACGAATAACAGATGGATGGATGAATCTTTGAGCTGGAAAATGTCTTTAGATCATTCGGGACCAACACTGTCATTGTATGGATGAGAAAACTGAGCCCC…	High_priority_dual_direction
chr5	75643884	C/T	chr5_75643884	TTTCCACAAGCGTGTTTTGAGCGCCTACTGTGTGTAGGAGGCAGGAACCCTGAACTAGCTGCTGCCCCAGGGTCTTTCCACCCGTCACCCAGCTCCTCCTGTCCAGGCCTCCCAAATGGACTTTTCATGAACAATATCAATCTATGGGCCCTGAGTGGACTTCAGTTCAGAGGGGTTCTGGCTGAGGTCTCCAGGGGGCAACTCTTCTAGGGGGACTTGCTGCCCATTTTTTTGCACCCCTGCTTTTGCC[C/T]GGTGCAATGACTTCTTGGTTCAACTCCCTGGCCCCGCCTTGCAGGCAGCCAGGCTGTTCCCACGTGGCCCACAGTGGTTGCTTTTGTTGTTGTTTAGTTGCTAAGCCGTGTCCGACTCTTTGCAACCCCAAGGACTATAGTCCG…	High_priority_dual_direction
chr5	75645044	A/T	chr5_75645044	GATAACTTCACCCCCATCTTAGAAGTGTCGGCTTGGTGAGCTTTCTTGCCTGATGTACTACTGATTCTTCCAGGGACTATAGTAATGGCTGGGCTCCTGCTGTAGCTTGAAACGTTGTGGACTTTTCCTTCACAGCTTCTATGATTACTGAAATTATGTAATTATTTATCCAACTCTTCCAATCAACCATGAAACCCAGGAAGGCAGAGGCCACATCCTAGAGTTCTTAGGACAATGTCTGAGTTACAGT[A/T]GCTGCTAACAATATTATTACTGTTGTTATTATTTTAGATGGGAGACTGATGCTGTGAGGGGCTGGGATTTATCTGAGTTTAACACAGCCAGCTGTTGGGAGCTTCAAACCAGGGCCAGTGGACTGGGAAAAAATTCTGGAGCCA…	High_priority_dual_direction
chr5	75645192	T/C	BovineHD0500021561	TGAAATTATGTAATTATTTATCCAACTCTTCCAATCAACCATGAAACCCAGGAAGGCAGAGGCCACATCCTAGAGTTCTTAGGACAATGTCTGAGTTACAGTAGCTGCTAACAATATTATTACTGTTGTTATTATTTTAGATGGGAGACTGATGCTGTGAGGGGCTGGGATTTATCTGAGTTTAACACAGCCAGCTGTTGGGAGCTTCAAACCAGGGCCAGTGGACTGGGAAAAAATTCTGGAGCCAAAT[T/C]CCAGTTTTTTTACTTTTTGGGACAAGTTTGTTAACCTCTGTACCTCAGTCTGGAAAAAGGTGACACTGTCTTAGAAGGGTCCCTGGTGCTCCGTGTGCTTAGGACATCGTCAGCTGTAGTTACCATTACCTGTTTCCCTGCAAA…	High_priority_dual_direction
chr5	75645420	A/G	chr5_75645420	GGAAAAAATTCTGGAGCCAAATT_CCAGTTTTTTTACTTTTTGGGACAAGTTTGTTAACCTCTGTACCTCAGTCTGGAAAAAGGTGACACTGTCTTAGAAGGGTCCCTGGTGCTCCGTGTGCTTAGGACATCGTCAGCTGTAGTTACCATTACCTGTTTCCCTGCAAAGGGCCGTTCTGCCTCTCCAGTTCCTTCCTGCCCCACCGGCCTCCTACTGAAGGTGAAATAGTCAGGAAATTCACCGTCTCAGG[A/G]GAGAAAGTGGAGGAGGAAGCTTCTCCCAAGGGTGTTTGTTACCATAGGACCCTGTGTGGAAAGTGAGTGGGGAGGCTGCTAGCCTGGGAGTGGTAGGGATTTCCTGTGCCTGCCCACT_GCCATCCTGAGTCACCTCCTGGGC…	High_priority_dual_direction
chr5	75645538	T/C	chr5_75645538	TGCTTAGGACATCGTCAGCTGTAGTTACCATTACCTGTTTCCCTGCAAAGGGCCGTTCTGCCTCTCCAGTTCCTTCCTGCCCCACCGGCCTCCTACTGAAGGTGAAATAGTCAGGAAATTCACCGTCTCAGGA_GAGAAAGTGGAGGAGGAAGCTTCTCCCAAGGGTGTTTGTTACCATAGGACCCTGTGTGGAAAGTGAGTGGGGAGGCTGCTAGCCTGGGAGTGGTAGGGATTTCCTGTGCCTGCCCAC[T/C]GCCATCCTGAGTCACCTCCTGGGCCAGCCTCCAGAGTCCTGAGTTAGATCCCTGCAGTCCACGTCACTTGGGGCCCAGTGGGGGCTGGGAA_TGAGGTTCCATCTGGCTCCGAGGTTCAGGCAGCCCTGCCCCCCCACCCCCT…	High_priority_dual_direction
chr5	75645629	A/C	chr5_75645629	CCTACTGAAGGTGAAATAGTCAGGAAATTCACCGTCTCAGGA_GAGAAAGTGGAGGAGGAAGCTTCTCCCAAGGGTGTTTGTTACCATAGGACCCTGTGTGGAAAGTGAGTGGGGAGGCTGCTAGCCTGGGAGTGGTAGGGATTTCCTGTGCCTGCCCACT_GCCATCCTGAGTCACCTCCTGGGCCAGCCTCCAGAGTCCTGAGTTAGATCCCTGCAGTCCACGTCACTTGGGGCCCAGTGGGGGCTGGGA[A/C]TGAGGTTCCATCTGGCTCCGAGGTTCAGGCAGCCCTGCCCCCCCACCCCCTCCCACCCTGTTTCCCAACTGCTGCAACAGGAACACGATTGCTGATGGCTTCTAATTTCTTCATCTGTCTACAAGCGGCTGGACTGGGTGAC…	High_priority_dual_direction
chr5	75646490	C/T	chr5_75646490	GCTGAAACAAACAGAGGTTTATGCTTTCACATAATGAGAAGTTCAGAGGTAGGTCACAACTGGTTCTGCCGCTCAGTGACTTCAGGACCAGAGTCCCAGAGATTCCTGTGATCATTCCCAC_GTTTTTGCCTCATGAATGCAATGTGGCTGCTG_CAAGTCCAGATGTCACATCTACTTTCCAGGCAGGCAGTTGGGGAAAGAGGAGAAGACCCTACTAGCTTTGTTCATCTCTCTGGATCTTGATGCAAAC[C/T]GTCTCCCAGAGGCTCCTACAGCAGATTTCCTCTTAGGTCTCTTTGGTCACAACAGGTTACATGGCTGCTCCTAGCTGCAAGTGGGTCTGGGAAACAGCAATGGGATTATTATGTTTGGCTCAGGCCAAGTGAC_CTATCACC…	High_priority_dual_direction
chr5	75646623	C/T	chr5_75646623	TGAATGCAATGTGGCTGCTG_CAAGTCCAGATGTCACATCTACTTTCCAGGCAGGCAGTTGGGGAAAGAGGAGAAGACCCTACTAGCTTTGTTCATCTCTCTGGATCTTGATGCAAACC_GTCTCCCAGAGGCTCCTACAGCAGATTTCCTCTTAGGTCTCTTTGGTCACAACAGGTTACATGGCTGCTCCTAGCTGCAAGTGGGTCTGGGAAACAGCAATGGGATTATTATGTTTGGCTCAGGCCAAGTGA[C/T]CTATCACCTTGGGGCTAGGCTTTGTCATCGTGAAAAGAACTGGAGCTTGATTAGTTAGG_AAGAAGCAGAGGGCACAAAAATGGCACAGTGTCTGTTATCAGGTATCCCTCCTGTCTGTCTTCTCTTCTTATCCCCACTGTC…	High_priority_dual_direction
chr5	75646906	A/G	chr5_75646906	AAAAGAACTGGAGCTTGATTAGTTAGG_AAGAAGCAGAGGGCACAAAAATGGCACAGTGTCTGTTATCAGGTATCCCTCCTGTCTGTCTTCTCTTCTTATCCCCACTGTCTGGCTCAGGCCCACCTCATCTCTCAGCTGGACCACGTCAGAGCCTCCCAGTGGCGCTCTGTCCCCCAGTCTCTGCCCTCCTTTTTCTC_TCCACGCCACTGCCAGAGTTGGCATCCTAAAGCCAGAGCCCTGTTGCGTTTTC[A/G]CTCTCTTCTGAAGCTGTCCATGGCTCCCTGTTGCTTATAAAATTCCTTAGCTC_GGCTCTGGAGACCCTCCTCAGCCTGGCCTCATCTGCCTATTCAGACTCTGAGCACAG_CAGACTCCAACCACAATAGACTTGGC_CCT…	High_priority_dual_direction
chr5	75646959	C/T	chr5_75646959	CAGTGTCTGTTATCAGGTATCCCTCCTGTCTGTCTTCTCTTCTTATCCCCACTGTCTGGCTCAGGCCCACCTCATCTCTCAGCTGGACCACGTCAGAGCCTCCCAGTGGCGCTCTGTCCCCCAGTCTCTGCCCTCCTTTTTCTC_TCCACGCCACTGCCAGAGTTGGCATCCTAAAGCCAGAGCCCTGTTGCGTTTTCA_CTCTCTTCTGAAGCTGTCCATGGCTCCCTGTTGCTTATAAAATTCCTTAGCT[C/T]GGCTCTGGAGACCCTCCTCAGCCTGGCCTCATCTGCCTATTCAGACTCTGAGCACAG_CAGACTCCAACCACAATAGACTTGGC_CCTCAGAGCCTTAGCACCTGCATTCAGTCTGCCAGGGAGGAGGGCAGGCATTCCCCT…	High_priority_dual_direction
chr5	75647042	C/T	chr5_75647042	TGGACCACGTCAGAGCCTCCCAGTGGCGCTCTGTCCCCCAGTCTCTGCCCTCCTTTTTCTC_TCCACGCCACTGCCAGAGTTGGCATCCTAAAGCCAGAGCCCTGTTGCGTTTTCA_CTCTCTTCTGAAGCTGTCCATGGCTCCCTGTTGCTTATAAAATTCCTTAGCTC_GGCTCTGGAGACCCTCCTCAGCCTGGCCTCATCTGCCTATTCAGACTCTGAGCACAG_CAGACTCCAACCACAATAGACTTGG[C/T]CCTCAGAGCCTTAGCACCTGCATTCAGTCTGCCAGGGAGGAGGGCAGGCATTCCCCTGCTCTGGTCCTACCT_GGTGGACTCCTATTCATCCTTCTAGACCTGGCTCAAATGTCACCTCCTCTGTGAGGATTTTCCCTGG…	High_priority_dual_direction
chr5	75647114	T/C	chr5_75647114	GCCAGAGTTGGCATCCTAAAGCCAGAGCCCTGTTGCGTTTTCA_CTCTCTTCTGAAGCTGTCCATGGCTCCCTGTTGCTTATAAAATTCCTTAGCTC_GGCTCTGGAGACCCTCCTCAGCCTGGCCTCATCTGCCTATTCAGACTCTGAGCACAG_CAGACTCCAACCACAATAGACTTGGC_CCTCAGAGCCTTAGCACCTGCATTCAGTCTGCCAGGGAGGAGGGCAGGCATTCCCCTGCTCTGGTCCTACC[T/C]GGTGGACTCCTATTCATCCTTCTAGACCTGGCTCAAATGTCACCTCCTCTGTGAGGATTTTCCCTGGGTGTAATCAGCCATCCTCTCTGGGAAGCAGGTGACCCAGGGCCTAGAACAGGGTGTAATAGGCAGGGGTGCTT…	High_priority_dual_direction
chr5	75647376	G/A	chr5_75647376	ATTCATCCTTCTAGACCTGGCTCAAATGTCACCTCCTCTGTGAGGATTTTCCCTGGGTGTAATCAGCCATCCTCTCTGGGAAGCAGGTGACCCAGGGCCTAGAACAGGGTGTAATAGGCAGGGGTGCTTGATGCTCTGCTCCTGAATGAATAACGCAGCCCCACAGAGATTTGCTAGATTCTAGTATGGTTGTTGACATGTGGCTCCAACTCCAGACGCCTGGTCTGTGTCACAGCCTGGCG_TGTGAAGG[G/A]TGTTGAACAGAGAATGCTGGGTACATGGGTTCACTTGGCACAGGGCCTTGCACCTTGCAGCCCCTCAACACTTCAGGATGATAACCAGCATTT_CTTCTCCTCCCACCTCCCTCAGCGACTTCGACCAGCTTCCTGACGACAT…	High_priority_dual_direction
chr5	75649373	T/C	chr5_75649373	GGCCCTCAAAGATCTCTCCTTCCTTCCACAATAAATCTTGACTTGCTGTCTGACCTTCTCATCTTCCATCCTCTGCTCAACCCACCAGCTGGGTTTCAGCTCTTCCTGCTCTGTGAGTTCCTCTGGGGACAGCGGCCCATGACATGATCCATGGGTACAACTCAGGCCTCAACTTCATCAGCCCACTTCTTCCTCTGGGATGCTCTCTCCAAACTGCTGTGGTGCCAGCCTTTCCCAATTCCCTTCCTGT[T/C]TCCCA_TGGCTCCTCCATCTCCTTACAGAGTCGCCTCC_TCTGGTGCTCCTGGGAAGGCAGGCACCCATCGTCCTCACTTTTGTCTTCTCACTCCCCTCCCTTCCGCCTCTCTGCT_GCCCCACACAGATAATTTGACCTGCAT…	High_priority_dual_direction
chr5	75649378	A/G	chr5_75649378	TCAAAGATCTCTCCTTCCTTCCACAATAAATCTTGACTTGCTGTCTGACCTTCTCATCTTCCATCCTCTGCTCAACCCACCAGCTGGGTTTCAGCTCTTCCTGCTCTGTGAGTTCCTCTGGGGACAGCGGCCCATGACATGATCCATGGGTACAACTCAGGCCTCAACTTCATCAGCCCACTTCTTCCTCTGGGATGCTCTCTCCAAACTGCTGTGGTGCCAGCCTTTCCCAATTCCCTTCCTGTT_TCCC[A/G]TGGCTCCTCCATCTCCTTACAGAGTCGCCTCC_TCTGGTGCTCCTGGGAAGGCAGGCACCCATCGTCCTCACTTTTGTCTTCTCACTCCCCTCCCTTCCGCCTCTCTGCT_GCCCCACACAGATAATTTGACCTGCATGCCTA…	High_priority_dual_direction
chr5	75649410	C/T	chr5_75649410	TTGACTTGCTGTCTGACCTTCTCATCTTCCATCCTCTGCTCAACCCACCAGCTGGGTTTCAGCTCTTCCTGCTCTGTGAGTTCCTCTGGGGACAGCGGCCCATGACATGATCCATGGGTACAACTCAGGCCTCAACTTCATCAGCCCACTTCTTCCTCTGGGATGCTCTCTCCAAACTGCTGTGGTGCCAGCCTTTCCCAATTCCCTTCCTGTT_TCCCA_TGGCTCCTCCATCTCCTTACAGAGTCGCCTC[C/T]TCTGGTGCTCCTGGGAAGGCAGGCACCCATCGTCCTCACTTTTGTCTTCTCACTCCCCTCCCTTCCGCCTCTCTGCT_GCCCCACACAGATAATTTGACCTGCATGCCTATGACTTTAGTTGCCCTTTCAGTTCAGTTCAGT…	High_priority_dual_direction
chr5	75649487	T/C	chr5_75649487	GAGTTCCTCTGGGGACAGCGGCCCATGACATGATCCATGGGTACAACTCAGGCCTCAACTTCATCAGCCCACTTCTTCCTCTGGGATGCTCTCTCCAAACTGCTGTGGTGCCAGCCTTTCCCAATTCCCTTCCTGTT_TCCCA_TGGCTCCTCCATCTCCTTACAGAGTCGCCTCC_TCTGGTGCTCCTGGGAAGGCAGGCACCCATCGTCCTCACTTTTGTCTTCTCACTCCCCTCCCTTCCGCCTCTCTGC[T/C]GCCCCACACAGATAATTTGACCTGCATGCCTATGACTTTAGTTGCCCTTTCAGTTCAGTTCAGTTCAGTCGCTCAGTCATGTCTGACTCTTTATGACCCCATGAATTGCGGCACGCCAGGCCTCCCTGTCCATCACCAACT…	High_priority_dual_direction
chr5	75650260	C/T	chr5_75650260	GCAAAGTAATGCCTCTGCTTTTGAATACGCTGTCTAGG_TTGGTCATAACTTTCCTTCCAAGGAGTAAGCATCTTTTAATTTAGTTGCCCTTTACTTGCTACTAATCTCCCAGTTTCTCACTCCCCCAGGCCTCAGATGCTGCCCTCCTGCCACTCCTAGACACCAGTGTGCCTCAGGGCAGTGGCCAGCAGGAGCCAGACCTATCTCACATTTGCCTTCTGGGGGGCTCTCTGAGTGGGTGATTCAGAGC[C/T]CCCTGAAGTTCCCAGAGAGGACATTTGTCTTTGATCAGCATCATCAGTTTCCCTTTCCCCACAAACACTCTGTCTTGCTTTCGAGGAAGGCTTCACCCATCCACTCCTCAAATATTTACTAGTTCGGCCCTTGTTCTACACCA…	High_priority_dual_direction
chr5	75650419	G/T	chr5_75650419	ACACCAGTGTGCCTCAGGGCAGTGGCCAGCAGGAGCCAGACCTATCTCACATTTGCCTTCTGGGGGGCTCTCTGAGTGGGTGATTCAGAGCC_CCCTGAAGTTCCCAGAGAGGACATTTGTCTTTGATCAGCATCATCAGTTTCCCTTTCCCCACAAACACTCTGTCTTGCTTTCGAGGAAGGCTTCACCCATCCACTCCTCAAATATTTACTAGTTCGGCCCTTGTTCTACACCATGGCTCTTTAACCTG[G/T]GTGGCATATTGGAAGC_ACCTTGAGGTTAAAAGATTGTTGATGCCCATGTTCCACCCCGAGATTCTGATTTAAATTCTTCTGGGGTGAGTCCC_GAGCAATGAGATTTTACACACTCCTTGGGCAACATGAATGCACAACCAG…	High_priority_dual_direction
chr5	75650435	C/T	chr5_75650435	GGGCAGTGGCCAGCAGGAGCCAGACCTATCTCACATTTGCCTTCTGGGGGGCTCTCTGAGTGGGTGATTCAGAGCC_CCCTGAAGTTCCCAGAGAGGACATTTGTCTTTGATCAGCATCATCAGTTTCCCTTTCCCCACAAACACTCTGTCTTGCTTTCGAGGAAGGCTTCACCCATCCACTCCTCAAATATTTACTAGTTCGGCCCTTGTTCTACACCATGGCTCTTTAACCTGG_GTGGCATATTGGAAG[C/T]ACCTTGAGGTTAAAAGATTGTTGATGCCCATGTTCCACCCCGAGATTCTGATTTAAATTCTTCTGGGGTGAGTCCC_GAGCAATGAGATTTTACACACTCCTTGGGCAACATGAATGCACAACCAGACTTGAGGACCACAGT…	High_priority_dual_direction
chr5	75650511	C/T	chr5_75650511	CCCTGAAGTTCCCAGAGAGGACATTTGTCTTTGATCAGCATCATCAGTTTCCCTTTCCCCACAAACACTCTGTCTTGCTTTCGAGGAAGGCTTCACCCATCCACTCCTCAAATATTTACTAGTTCGGCCCTTGTTCTACACCATGGCTCTTTAACCTGG_GTGGCATATTGGAAGC_ACCTTGAGGTTAAAAGATTGTTGATGCCCATGTTCCACCCCGAGATTCTGATTTAAATTCTTCTGGGGTGAGTCC[C/T]GAGCAATGAGATTTTACACACTCCTTGGGCAACATGAATGCACAACCAGACTTGAGGACCACAGTTCCAGGTGATGAGACTGTAGCTGTGAGCAATGCAAAGATCCTGTTCTCCTGGAGCTAAGAATCGTGTGTGTGTGTGT…	High_priority_dual_direction
chr5	75651248	A/G	chr5_75651248	GGCTCCTGGGAGGGGACAGGGTGCTGAGCACAGGGAGGGGCCCAGGTGGCTTTGGGAACTGGGGCTGGCTCTCCTGCTCTGATGGCCCTCATCTTCAATCCTTAAAGGCCAGGCCTGGGGAGAGAAACAGGACATATTCTCAGGGTTCCAGGGGGATGGGGCAGGAGCAGTGGAGAAGATTCAGGAAGACACACCTTGAACTGACTAATGGCTGTGCTGAGCCTCCTGGTAGAGAGGAGAATAGGATCCA[A/G]TGCCTGCCCCGAGGTCCCCACTGTCTTATGGGAATACAGACAGATGAAGAACA_GCCTGTATAACAGGGGCATGGCAAG_CCAGGCCCCCAGCTTTCTCACATAACACACATGAACAGGACACAGGCTGGATTTTAGTGGCATC…	High_priority_dual_direction
chr5	75651301	A/G	BovineHD0500021567	GGGAACTGGGGCTGGCTCTCCTGCTCTGATGGCCCTCATCTTCAATCCTTAAAGGCCAGGCCTGGGGAGAGAAACAGGACATATTCTCAGGGTTCCAGGGGGATGGGGCAGGAGCAGTGGAGAAGATTCAGGAAGACACACCTTGAACTGACTAATGGCTGTGCTGAGCCTCCTGGTAGAGAGGAGAATAGGATCCAA_TGCCTGCCCCGAGGTCCCCACTGTCTTATGGGAATACAGACAGATGAAGAAC[A/G]GCCTGTATAACAGGGGCATGGCAAG_CCAGGCCCCCAGCTTTCTCACATAACACACATGAACAGGACACAGGCTGGATTTTAGTGGCATCCATGGGCCTTGGACAGATGCCCTTATGTATTCCCCAACCTGTATATTGTCTGC…	High_priority_dual_direction
chr5	75651326	G/A	chr5_75651326	CTGATGGCCCTCATCTTCAATCCTTAAAGGCCAGGCCTGGGGAGAGAAACAGGACATATTCTCAGGGTTCCAGGGGGATGGGGCAGGAGCAGTGGAGAAGATTCAGGAAGACACACCTTGAACTGACTAATGGCTGTGCTGAGCCTCCTGGTAGAGAGGAGAATAGGATCCAA_TGCCTGCCCCGAGGTCCCCACTGTCTTATGGGAATACAGACAGATGAAGAACA_GCCTGTATAACAGGGGCATGGCAA[G/A]CCAGGCCCCCAGCTTTCTCACATAACACACATGAACAGGACACAGGCTGGATTTTAGTGGCATCCATGGGCCTTGGACAGATGCCCTTATGTATTCCCCAACCTGTATATTGTCTGCATCCTCAGGAGATGGGAGCACAGAG…	High_priority_dual_direction
chr5	75651624	A/G	chr5_75651624	TGGATTTTAGTGGCATCCATGGGCCTTGGACAGATGCCCTTATGTATTCCCCAACCTGTATATTGTCTGCATCCTCAGGAGATGGGAGCACAGAGGAAGGAGCATCTTATAGACAGACACAAGGCTGGTTAGGAAAGCCTTACACCAATTAAAGCTGTGCAAGAAATGGATAGCGTTCCTAGGGTAGTGGGACCCCGTCACTAGAGGTATACAAGACATGGCTTGATGGCAACCTTAGGAAACTGGAGAA[A/G]GCAACCCTCTTCAGAGCCAAGAGGCATCCTCAGAGACAGTGAGATCGCCCCTTCCTCTCCTACTCTTACGGGAAAAGAGCAC_CGAGCTAGGAGTCTCTTTGGTCTGTGCTTTGTCATTCCCTGCGTGATTTAGGATTAATTGC…	High_priority_dual_direction
chr5	75651970	T/C	chr5_75651970	TCTTTGGTCTGTGCTTTGTCATTCCCTGCGTGATTTAGGATTAATTGCTCATCCTATCTAGGTCTCAGTTTTCTTGCCTATGAAATGAGATGGTGCCCCCAACTTTCTGGTT_TCACAGGAGGGGACTGATGTTGAGAAAAGGACAGAAAAGTGCTTTGTAAACTGTGAACCTGCCTCCAGAATGTGAGACAGCATGACTCCTAATGGAGTGAGGGGGCAGGAGGAGTGTGGAGGGGGAAGCAAAAGGGAG[T/C]AGGTGGCTGGCTTGCCCTCCCCAGCGGCTGCAGGAATCCTGGGCTCTGGGTGGAGAACAGGTAGGGTAGGAAAGCACCTGGGCTCCAGCACTGGTGGTGTCTCCCCTC_CAGGGGGCGCTGTGACAGCTGCTT_CTTCAGGGT…	High_priority_dual_direction
chr5	75652102	T/C	chr5_75652102	TGAGAAAAGGACAGAAAAGTGCTTTGTAAACTGTGAACCTGCCTCCAGAATGTGAGACAGCATGACTCCTAATGGAGTGAGGGGGCAGGAGGAGTGTGGAGGGGGAAGCAAAAGGGAGT_AGGTGGCTGGCTTGCCCTCCCCAGCGGCTGCAGGAATCCTGGGCTCTGGGTGGAGAACAGGTAGGGTAGGAAAGCACCTGGGCTCCAGCACTGGTGGTGTCTCCCCTC_CAGGGGGCGCTGTGACAGCTGCT[T/C]CTTCAGGGTGGCTGGCTCCTCTAGTCTCCTCCAGCAGGGCTGGAAGGAGCCAGAGT_GAGAAGGCA_TGTGGAGCTGGAG_CTCTTTGCTCTTCACCTGGTCTTGGCAACCAGCAGCCTGGAGAATCTCATCTCTACCTGTC…	High_priority_dual_direction
chr5	75652158	T/C	chr5_75652158	ACAGCATGACTCCTAATGGAGTGAGGGGGCAGGAGGAGTGTGGAGGGGGAAGCAAAAGGGAGT_AGGTGGCTGGCTTGCCCTCCCCAGCGGCTGCAGGAATCCTGGGCTCTGGGTGGAGAACAGGTAGGGTAGGAAAGCACCTGGGCTCCAGCACTGGTGGTGTCTCCCCTC_CAGGGGGCGCTGTGACAGCTGCTT_CTTCAGGGTGGCTGGCTCCTCTAGTCTCCTCCAGCAGGGCTGGAAGGAGCCAGAG[T/C]GAGAAGGCA_TGTGGAGCTGGAG_CTCTTTGCTCTTCACCTGGTCTTGGCAACCAGCAGCCTGGAGAATCTCATCTCTACCTGTCTGTCTGAGTGGGTTCCTTGAAGCCAAAAGGTCAATCAGTGTATTGGTAACCCCACC…	High_priority_dual_direction
chr5	75652167	A/G	BovineHD0500021568	CTCCTAATGGAGTGAGGGGGCAGGAGGAGTGTGGAGGGGGAAGCAAAAGGGAGT_AGGTGGCTGGCTTGCCCTCCCCAGCGGCTGCAGGAATCCTGGGCTCTGGGTGGAGAACAGGTAGGGTAGGAAAGCACCTGGGCTCCAGCACTGGTGGTGTCTCCCCTC_CAGGGGGCGCTGTGACAGCTGCTT_CTTCAGGGTGGCTGGCTCCTCTAGTCTCCTCCAGCAGGGCTGGAAGGAGCCAGAGT_GAGAAGGC[A/G]TGTGGAGCTGGAG_CTCTTTGCTCTTCACCTGGTCTTGGCAACCAGCAGCCTGGAGAATCTCATCTCTACCTGTCTGTCTGAGTGGGTTCCTTGAAGCCAAAAGGTCAATCAGTGTATTGGTAACCCCACCCTGGGCTTG…	High_priority_dual_direction
chr5	75652395	T/C	chr5_75652395	GAAGGAGCCAGAGT_GAGAAGGCA_TGTGGAGCTGGAG_CTCTTTGCTCTTCACCTGGTCTTGGCAACCAGCAGCCTGGAGAATCTCATCTCTACCTGTCTGTCTGAGTGGGTTCCTTGAAGCCAAAAGGTCAATCAGTGTATTGGTAACCCCACCCTGGGCTTGGAACATTCAGAGACG_GGGAGCTCATTACCACTCTTCCTGACCCAGGCTGCTCATCCATTGTTGGACAGCTATTAGAAAAGCCCAGCTT[T/C]CTGTGACTTCTACTCAGTGGTCTCACCTCTGTCCTCATTAAGAATAGGGTTCATGTGATAACGACAATTGCCTGGAACCAGGTGGTGTACAACTAAGAGGCTCTTGATATATCCATGCATTTGTTGGATAAATGGCTTAT…	High_priority_dual_direction
chr5	75653094	G/C	chr5_75653094	CCTCATTGTATTAATGAATACACAGAGGCATCCTTGCCAAGGTCACCTAGATGAGTGGCAGATTCTGTCCCAGGCACAGCCTGGCTCTATCTGTGC_CCGTGAGCTCATCTCTGGGCTGCTGTCTCCCATCCTCCCCATAAAGCAACCGTGCCTTTTCTAGGCTCTGAGTTTGCAGTCCCTCTGGGGTGGAGTTCCCGGCCTCCCTCCATCCTGCCGTCCCCATGGGGTTTTCTGGGGGGGCTCTGGGTGC[G/C]TCTGGAGCTGTAGCACCCAAAGCCAACTGCAGTGCTCCTGGGGACCTGTGCAG_TGGACAGCTTGGAGGGATGACCCTGCCAGGTTCTGGGTGCTCTGCATCTTCGCAGCTTGAGGGTCATTGCATCATGGGTGTTGCAACCA…	High_priority_dual_direction
chr5	75653147	G/A	BovineHD0500021569	AGTGGCAGATTCTGTCCCAGGCACAGCCTGGCTCTATCTGTGC_CCGTGAGCTCATCTCTGGGCTGCTGTCTCCCATCCTCCCCATAAAGCAACCGTGCCTTTTCTAGGCTCTGAGTTTGCAGTCCCTCTGGGGTGGAGTTCCCGGCCTCCCTCCATCCTGCCGTCCCCATGGGGTTTTCTGGGGGGGCTCTGGGTGCG_TCTGGAGCTGTAGCACCCAAAGCCAACTGCAGTGCTCCTGGGGACCTGTGCA[G/A]TGGACAGCTTGGAGGGATGACCCTGCCAGGTTCTGGGTGCTCTGCATCTTCGCAGCTTGAGGGTCATTGCATCATGGGTGTTGCAACCAGCATCAGATAATCAATCTCAACCCTACCACTTCCTAGCTCTGCCCACTGACCT…	High_priority_dual_direction
chr5	75653794	C/G	chr5_75653794	GAGCGAGGTCACACGGTGTGGCGCTCAGTGCCGCGCCTGAATAGTCACCACCGCATCATGTCATCTGTTGTGTCTGGAGGGCTGTGGGTCTTTTCCAAACGAGCTCTTCTCAAGTTAGGTGGTTCCTCCTGACCTTGAACCCGGGGGTAGATCTTGTGACATGTTTCATTCACCCTGTTGAAATTTCAAAATATATCTTGTTTCTTTATCAGGCAGAGAATGCATTAATGGCCGGGGAATAGTGTGTGTG[C/G]GGGGAGTGGGGATGGAGCTAT_GGGGCTGGGATGCCAAGACTGCTGACCCCCGACCTGTCCTGCCTTCTCGGCAAACGCAGCACCTCCTCAGCCTGCCCATCTGGGTGCTGATGGACGAGGACGTTCGCATCTTCTTCTACCAG…	High_priority_dual_direction
chr5	75653815	T/C	chr5_75653815	CGCTCAGTGCCGCGCCTGAATAGTCACCACCGCATCATGTCATCTGTTGTGTCTGGAGGGCTGTGGGTCTTTTCCAAACGAGCTCTTCTCAAGTTAGGTGGTTCCTCCTGACCTTGAACCCGGGGGTAGATCTTGTGACATGTTTCATTCACCCTGTTGAAATTTCAAAATATATCTTGTTTCTTTATCAGGCAGAGAATGCATTAATGGCCGGGGAATAGTGTGTGTGC_GGGGAGTGGGGATGGAGCTA[T/C]GGGGCTGGGATGCCAAGACTGCTGACCCCCGACCTGTCCTGCCTTCTCGGCAAACGCAGCACCTCCTCAGCCTGCCCATCTGGGTGCTGATGGACGAGGACGTTCGCATCTTCTTCTACCAGTCGTCCTACGACGCCGAGCAG…	High_priority_dual_direction
chr5	75653967	A/G	BovineHD0500021570	CCTGTTGAAATTTCAAAATATATCTTGTTTCTTTATCAGGCAGAGAATGCATTAATGGCCGGGGAATAGTGTGTGTGC_GGGGAGTGGGGATGGAGCTAT_GGGGCTGGGATGCCAAGACTGCTGACCCCCGACCTGTCCTGCCTTCTCGGCAAACGCAGCACCTCCTCAGCCTGCCCATCTGGGTGCTGATGGACGAGGACGTTCGCATCTTCTTCTACCAGTCGTCCTACGACGCCGAGCAGGTGCCTCA[A/G]GCGCTCCGGCGGCTCCGCCCGCGCACCCGGCGAGTGTAAGTGATGGGGCCCCGTGCTCACAACGGCCCTGGGCCACTTGCTGCTGACCGGGTGGGCTGTCCTGGAGGCCCCTGCCGCGAAGGCACTTTTTCCCCTGAAAGAA…	High_priority_dual_direction
chr5	75655455	T/A	chr5_75655455	TACAGGGCGGGGGAGGGGAGGGGAGGGAAGGGCCCACAGCCTCAGCCTCAGACATGTCAGAACCCCCAGCCAGACCAC_GGGAGGGCCTGTGATGAGCACACAGAGGCGGAGGGTACCAGCCAGCATTCATTCAGCAAGCTCAGCCCCGCCTTGGGTACCAAAACTTCAGAGGTGACTTAGACCAGGCCCTGTCCTCAAGGGGTTCACAGCTCCCCAGGGACACACTCTTAAACATGGCATTTCAAAACCA[T/A]TGTGGTCAATGCCCTGGGGACTATGGGGGCACAGGAGTCCCCAGTGAGGCCTGGGGGATGGGGAAGTTACCAAGTCCGGGGAGTTTGAACCCTTCCCTCTTGCTCATGCCCCCAGGCTTGGAAAGAGCAGCTGCTCTGGAGTC…	High_priority_dual_direction
chr5	75656257	A/G	chr5_75656257	CCCCAGGGAAAAAATGCTGTCCAAAGGTGTAGATCGGGGAAGCCTGAGGAAATATTGTGTATGTGACGGGAGCAGAAGATTCCGGCACCTACACTTGCCTCTGACCCCATCAGTGGTCACATTAGAAAGTCAGTTAACCCTCTGAGTTTCATTCCTTGTTCTATAACAGGGTCTCTCAGCCTGTTCACTCTGACTTGTGGGAGCAGGCAGTTCTCTGTTGGGGGATGCCCTGTGCACTGTGGGGTGTTTA[A/G]TGGTGACCTTGGCGTCCATCTGCTAGATGCCAGTAGCACCCCTCCAGCTGCAGCAATCAAGAGC_GTCCCCA_GACCTCTGGCCCCAGAAGGCAGAATCATGCCCAGTGGAGACATGCTGTCTATAATCGGATAAAGTTACTCA…	High_priority_dual_direction
chr5	75656328	A/T	chr5_75656328	GCAGAAGATTCCGGCACCTACACTTGCCTCTGACCCCATCAGTGGTCACATTAGAAAGTCAGTTAACCCTCTGAGTTTCATTCCTTGTTCTATAACAGGGTCTCTCAGCCTGTTCACTCTGACTTGTGGGAGCAGGCAGTTCTCTGTTGGGGGATGCCCTGTGCACTGTGGGGTGTTTAA_TGGTGACCTTGGCGTCCATCTGCTAGATGCCAGTAGCACCCCTCCAGCTGCAGCAATCAAGAGC_GTCCCC[A/T]GACCTCTGGCCCCAGAAGGCAGAATCATGCCCAGTGGAGACATGCTGTCTATAATCGGATAAAGTTACTCACCACTCAGGGAGTGAGTGAAAGTGAGGAGGGAGACTGACTTGAGCTCCAGCGTCTGACGTCACATCCTAGC…	High_priority_dual_direction
chr5	75656788	C/T	chr5_75656788	AGATAACCCTGGCTGTTTCTTCATAGGTTTCTGGGAAGGGTTGAATGAGACGCAGCTGTTCAGGGCTCGGCCCATATAGGGCCTGGGTGTGTGGCATCTTGGCCACGCTTTGTCCCTGCCAGCAGCAAGCATGGCCCTTACAGAGGCTCAGAGCACAACTGGAGATGGAGGGGATATCACCGAGTGGGAAGTCCAGGCCTCATGCAGCCTTTTGGATTAAGTCCTCTTGTTATGGAAGATTCCCTTTTCT[C/T]GGGGCTCCTGAAGCGGTGTGTGAAGGAGCTTATGGAACAGGTCCCGAGGCAGGGCCAGCCGCCAGGGGTCCGGAAACCACTGAAGGAAGGGGAGGATCCCTGGT_GCCCAGGGGCTGGAGAGGAGTATGGGCCAACTGTTCATC…	High_priority_dual_direction
chr5	75656976	C/T	chr5_75656976	AAGTCCAGGCCTCATGCAGCCTTTTGGATTAAGTCCTCTTGTTATGGAAGATTCCCTTTTCTC_GGGGCTCCTGAAGCGGTGTGTGAAGGAGCTTATGGAACAGGTCCCGAGGCAGGGCCAGCCGCCAGGGGTCCGGAAACCACTGAAGGAAGGGGAGGATCCCTGGT_GCCCAGGGGCTGGAGAGGAGTATGGGCCAACTGTTCATCTCACAACTTGGTTTGATTTTTACCCCAGTCCCGCAGCTCTG_TCT[C/T]GGGTACTCATGAGCTCTGACAGCTGAAGGGTATTGCTGGGTCATTCTCCAGAAACAGGAAATGTTTGTTGACTTCTTGTTTTCTAGAAGGTTTTGTGGGTCAGTATGCTAAATGACTTCTGGCTTCAGATGGACG_GGAGG…	High_priority_dual_direction
chr5	75657111	G/A	chr5_75657111	GAAACCACTGAAGGAAGGGGAGGATCCCTGGT_GCCCAGGGGCTGGAGAGGAGTATGGGCCAACTGTTCATCTCACAACTTGGTTTGATTTTTACCCCAGTCCCGCAGCTCTG_TCTC_GGGTACTCATGAGCTCTGACAGCTGAAGGGTATTGCTGGGTCATTCTCCAGAAACAGGAAATGTTTGTTGACTTCTTGTTTTCTAGAAGGTTTTGTGGGTCAGTATGCTAAATGACTTCTGGCTTCAGATGGAC[G/A]GGAGGGTTAGGGAAAGAGCAAGAGTACTACCTCAGCCTCAGTTTATATGTCTGTAAAAGAGGCTGGAACAATATGTCTTCCAT_AGGGTTATGAAGATTAAGAGAACAGG_TGACAAAG_CACAGCAATGGCTAG_GTCTT…	High_priority_dual_direction
chr5	75657194	T/A	chr5_75657194	TTGATTTTTACCCCAGTCCCGCAGCTCTG_TCTC_GGGTACTCATGAGCTCTGACAGCTGAAGGGTATTGCTGGGTCATTCTCCAGAAACAGGAAATGTTTGTTGACTTCTTGTTTTCTAGAAGGTTTTGTGGGTCAGTATGCTAAATGACTTCTGGCTTCAGATGGACG_GGAGGGTTAGGGAAAGAGCAAGAGTACTACCTCAGCCTCAGTTTATATGTCTGTAAAAGAGGCTGGAACAATATGTCTTCCA[T/A]AGGGTTATGAAGATTAAGAGAACAGG_TGACAAAG_CACAGCAATGGCTAG_GTCTTGGCTGGAGTTTAGTAAAGAGGCCTGGCTGGAGGGAGAGTTCTGGTTGTTTGGTCTAGAGCAGGTGGTGTCCATGGATGGATA_A…	High_priority_dual_direction
chr5	75657220	G/T	BovineHD0500021571	CTG_TCTC_GGGTACTCATGAGCTCTGACAGCTGAAGGGTATTGCTGGGTCATTCTCCAGAAACAGGAAATGTTTGTTGACTTCTTGTTTTCTAGAAGGTTTTGTGGGTCAGTATGCTAAATGACTTCTGGCTTCAGATGGACG_GGAGGGTTAGGGAAAGAGCAAGAGTACTACCTCAGCCTCAGTTTATATGTCTGTAAAAGAGGCTGGAACAATATGTCTTCCAT_AGGGTTATGAAGATTAAGAGAACAG[G/T]TGACAAAG_CACAGCAATGGCTAG_GTCTTGGCTGGAGTTTAGTAAAGAGGCCTGGCTGGAGGGAGAGTTCTGGTTGTTTGGTCTAGAGCAGGTGGTGTCCATGGATGGATA_AATGAATGAATGCGCCCTGCCTCTAAC…	High_priority_dual_direction
chr5	75657228	G/C	chr5_75657228	GGTACTCATGAGCTCTGACAGCTGAAGGGTATTGCTGGGTCATTCTCCAGAAACAGGAAATGTTTGTTGACTTCTTGTTTTCTAGAAGGTTTTGTGGGTCAGTATGCTAAATGACTTCTGGCTTCAGATGGACG_GGAGGGTTAGGGAAAGAGCAAGAGTACTACCTCAGCCTCAGTTTATATGTCTGTAAAAGAGGCTGGAACAATATGTCTTCCAT_AGGGTTATGAAGATTAAGAGAACAGG_TGACAAA[G/C]CACAGCAATGGCTAG_GTCTTGGCTGGAGTTTAGTAAAGAGGCCTGGCTGGAGGGAGAGTTCTGGTTGTTTGGTCTAGAGCAGGTGGTGTCCATGGATGGATA_AATGAATGAATGCGCCCTGCCTCTAACCCTCTCCCTC…	High_priority_dual_direction
chr5	75657330	A/G	chr5_75657330	TATGCTAAATGACTTCTGGCTTCAGATGGACG_GGAGGGTTAGGGAAAGAGCAAGAGTACTACCTCAGCCTCAGTTTATATGTCTGTAAAAGAGGCTGGAACAATATGTCTTCCAT_AGGGTTATGAAGATTAAGAGAACAGG_TGACAAAG_CACAGCAATGGCTAG_GTCTTGGCTGGAGTTTAGTAAAGAGGCCTGGCTGGAGGGAGAGTTCTGGTTGTTTGGTCTAGAGCAGGTGGTGTCCATGGATGGAT[A/G]AATGAATGAATGCGCCCTGCCTCTAACCCTCTCCCTCCCCTATCCCGTTTTCCTCCTGGACACCTACCATCATATGACTGCCTGTAAAGTTCACCTGTTTACCTGTGCCTTGTCTGGAGCACAGTGGAAGCTCCAGGGG…	High_priority_dual_direction
chr5	75657898	T/C	chr5_75657898	TGACCTTGTCCACTTTTTCTCTTTCTTCTGCATGAGGGGGCCCAGACCTTGTCTGACTTTCCTCATCATTATAAAAGGGCAGGACCCCGAGACATGGCCCTGCTGCCTCTCCCAGCACCCACAGGGCAGTGTCTTCTTTCTTCCCTCAGGGCACTGTCCA_GGGAACCACAGGCATCTTCCCAGTGTCCTTTGTGAAGATCCTCAAGGACTTCCCAGAGGAGGAAGACCCCACCAACTGGCTACGCTGCTA[T/C]TACTATGAGGACACCATCAGCACCA_TCAAGTTGGTGGCCTGCTGGGAGGGAGGGGTCTGTCCAGCCTCCCTGGCCCTCCCCAACCCCACTCCAT_CTCTGGGCTCCAAGACCAAAACCTGATCACATGTCCCCCG_ACCAAA…	High_priority_dual_direction
chr5	75657992	T/C	BovineHD0500021572	TGGCCCTGCTGCCTCTCCCAGCACCCACAGGGCAGTGTCTTCTTTCTTCCCTCAGGGCACTGTCCA_GGGAACCACAGGCATCTTCCCAGTGTCCTTTGTGAAGATCCTCAAGGACTTCCCAGAGGAGGAAGACCCCACCAACTGGCTACGCTGCTAT_TACTATGAGGACACCATCAGCACCA_TCAAGTTGGTGGCCTGCTGGGAGGGAGGGGTCTGTCCAGCCTCCCTGGCCCTCCCCAACCCCACTCCA[T/C]CTCTGGGCTCCAAGACCAAAACCTGATCACATGTCCCCCG_ACCAAACACACA_TAC_CTGAAAGCCTGCAGTGGCTCCCAC_CATCCTCCAGATAAGTCATACCCCGTCACAAGACTTCAAGGTCCAGTGTGACCTGGCC…	High_priority_dual_direction
chr5	75658044	A/G	chr5_75658044	CAGGGCACTGTCCA_GGGAACCACAGGCATCTTCCCAGTGTCCTTTGTGAAGATCCTCAAGGACTTCCCAGAGGAGGAAGACCCCACCAACTGGCTACGCTGCTAT_TACTATGAGGACACCATCAGCACCA_TCAAGTTGGTGGCCTGCTGGGAGGGAGGGGTCTGTCCAGCCTCCCTGGCCCTCCCCAACCCCACTCCAT_CTCTGGGCTCCAAGACCAAAACCTGATCACATGTCCCCCG_ACCAAACACAC[A/G]TAC_CTGAAAGCCTGCAGTGGCTCCCAC_CATCCTCCAGATAAGTCATACCCCGTCACAAGACTTCAAGGTCCAGTGTGACCTGGCCAGCTTCATTCCCTTATCCCCTTT_CTGGCCGGCTGCCTCCTTACTCCTGCCC…	High_priority_dual_direction
chr5	75658152	T/C	chr5_75658152	TATGAGGACACCATCAGCACCA_TCAAGTTGGTGGCCTGCTGGGAGGGAGGGGTCTGTCCAGCCTCCCTGGCCCTCCCCAACCCCACTCCAT_CTCTGGGCTCCAAGACCAAAACCTGATCACATGTCCCCCG_ACCAAACACACA_TAC_CTGAAAGCCTGCAGTGGCTCCCAC_CATCCTCCAGATAAGTCATACCCCGTCACAAGACTTCAAGGTCCAGTGTGACCTGGCCAGCTTCATTCCCTTATCCCCTT[T/C]CTGGCCGGCTGCCTCCTTACTCCTGCCCACTCTCTCCTTAGGGACATTG_CAGTGGAGGAGGACCTCAGCAGCACCCCACTCTTCAAGGACTTGCTGGAGCTCATGAGGTGAGGGGCTAGGGTGGGAGTTTCGAGGGG…	High_priority_dual_direction
chr5	75658791	A/G	chr5_75658791	TTACAGAATGGAAATGGCATTGTTATATTACTGACTGTAAAAGTAATATCTATTCATTATTTTTTAAAAAGAATGTCAGAAGTCATGGAAAAGTATAAAGAACTGAAATCACCTCATATTTTACTCCTCTCATTATCTGATGTGCATTCATATTTCTTCAGCTCACACCCCACCGGCACCCCACTCCCCATAATTTTATTATTTAGTTGGCTACAGAGCATTGTTCTGTGGCTGCACCATAACTAAAGCA[A/G]CCATCCCCTTTTGTTGGCATTTAAGTTATCTTCCACTTTTTTACATACTACTGTGAATAGTGCTGCGATTCGCCTATTTGATGTTTTGCCTGATTATTTCT_TTAGGATGATTTTCTAA_AAGTGAGGTTTGGGGATCAAGGTG…	High_priority_dual_direction
chr5	75658892	T/C	chr5_75658892	ACTGAAATCACCTCATATTTTACTCCTCTCATTATCTGATGTGCATTCATATTTCTTCAGCTCACACCCCACCGGCACCCCACTCCCCATAATTTTATTATTTAGTTGGCTACAGAGCATTGTTCTGTGGCTGCACCATAACTAAAGCAA_CCATCCCCTTTTGTTGGCATTTAAGTTATCTTCCACTTTTTTACATACTACTGTGAATAGTGCTGCGATTCGCCTATTTGATGTTTTGCCTGATTATTTC[T/C]TTAGGATGATTTTCTAA_AAGTGAGGTTTGGGGATCAAGGTGTTTGCAAGTCAGATAGAGCTTCTGACTCATTTTGTCAGATTTACCTGTGGAAAATTTGAATGGCTGTTCACCCGTCTACCTGTACCCAGATCAGACACTTC…	High_priority_dual_direction
chr5	75658909	A/G	chr5_75658909	TTTTACTCCTCTCATTATCTGATGTGCATTCATATTTCTTCAGCTCACACCCCACCGGCACCCCACTCCCCATAATTTTATTATTTAGTTGGCTACAGAGCATTGTTCTGTGGCTGCACCATAACTAAAGCAA_CCATCCCCTTTTGTTGGCATTTAAGTTATCTTCCACTTTTTTACATACTACTGTGAATAGTGCTGCGATTCGCCTATTTGATGTTTTGCCTGATTATTTCT_TTAGGATGATTTTCTA[A/G]AAGTGAGGTTTGGGGATCAAGGTGTTTGCAAGTCAGATAGAGCTTCTGACTCATTTTGTCAGATTTACCTGTGGAAAATTTGAATGGCTGTTCACCCGTCTACCTGTACCCAGATCAGACACTTCCAGTCCTTCATGAGTTC…	High_priority_dual_direction
chr5	75660179	G/A	chr5_75660179	GTGGGGAAACCCAGTGACACTCCTGTCCCTTCTGGTCACTCCCTTTTAAACCCTTTCCAAGGAGTAACCACTGGCCTCATGGAAGTCATCTTTCCCTGGGTACCCTCTGGGTCAGGCCAACACCAAGTCCTCTGTGTGACCAAGGTCAAGGGCTTCCTCTGCCCTCTTATTCCTGCTGCTCTGCAGAAGGGCAGAGACCTGAGTCATGCTGTTGGTGGTCTTCATTGTAAGTAAGGGGTGAAGGGAGGGC[G/A]GACTCTGGCC_CCTCTGGGGAGGAAGAAGAAGCAGAATGGGAGGATCTCCCTCTG_TGAGCTGAAGCCTTTTCTCTCCTAAGCAGCCAAAATATCAATAGGTATCACCTTCAT_TAAGACTGCAGGAGGAGCTTGGCAGACCCC…	High_priority_dual_direction
chr5	75660189	C/G	chr5_75660189	CCAGTGACACTCCTGTCCCTTCTGGTCACTCCCTTTTAAACCCTTTCCAAGGAGTAACCACTGGCCTCATGGAAGTCATCTTTCCCTGGGTACCCTCTGGGTCAGGCCAACACCAAGTCCTCTGTGTGACCAAGGTCAAGGGCTTCCTCTGCCCTCTTATTCCTGCTGCTCTGCAGAAGGGCAGAGACCTGAGTCATGCTGTTGGTGGTCTTCATTGTAAGTAAGGGGTGAAGGGAGGGCG_GACTCTGGC[C/G]CCTCTGGGGAGGAAGAAGAAGCAGAATGGGAGGATCTCCCTCTG_TGAGCTGAAGCCTTTTCTCTCCTAAGCAGCCAAAATATCAATAGGTATCACCTTCAT_TAAGACTGCAGGAGGAGCTTGGCAGACCCCTCTTCTCAGT…	High_priority_dual_direction
chr5	75660233	G/A	chr5_75660233	TTCCAAGGAGTAACCACTGGCCTCATGGAAGTCATCTTTCCCTGGGTACCCTCTGGGTCAGGCCAACACCAAGTCCTCTGTGTGACCAAGGTCAAGGGCTTCCTCTGCCCTCTTATTCCTGCTGCTCTGCAGAAGGGCAGAGACCTGAGTCATGCTGTTGGTGGTCTTCATTGTAAGTAAGGGGTGAAGGGAGGGCG_GACTCTGGCC_CCTCTGGGGAGGAAGAAGAAGCAGAATGGGAGGATCTCCCTCT[G/A]TGAGCTGAAGCCTTTTCTCTCCTAAGCAGCCAAAATATCAATAGGTATCACCTTCAT_TAAGACTGCAGGAGGAGCTTGGCAGACCCCTCTTCTCAGTGAAACAAACATTTGATCAAAAAGTACTAAAAACCAACCATTGAA…	High_priority_dual_direction
chr5	75660290	T/G	chr5_75660290	TCAGGCCAACACCAAGTCCTCTGTGTGACCAAGGTCAAGGGCTTCCTCTGCCCTCTTATTCCTGCTGCTCTGCAGAAGGGCAGAGACCTGAGTCATGCTGTTGGTGGTCTTCATTGTAAGTAAGGGGTGAAGGGAGGGCG_GACTCTGGCC_CCTCTGGGGAGGAAGAAGAAGCAGAATGGGAGGATCTCCCTCTG_TGAGCTGAAGCCTTTTCTCTCCTAAGCAGCCAAAATATCAATAGGTATCACCTTCA[T/G]TAAGACTGCAGGAGGAGCTTGGCAGACCCCTCTTCTCAGTGAAACAAACATTTGATCAAAAAGTACTAAAAACCAACCATTGAAAGTTGAGAGGCCCTACTGCTGCAGCACAATGAGACCCTAGATAGCACACACTCTTTG…	High_priority_dual_direction
chr5	75660485	C/T	Hapmap47394-BTA-74024	GAGCTGAAGCCTTTTCTCTCCTAAGCAGCCAAAATATCAATAGGTATCACCTTCAT_TAAGACTGCAGGAGGAGCTTGGCAGACCCCTCTTCTCAGTGAAACAAACATTTGATCAAAAAGTACTAAAAACCAACCATTGAAAGTTGAGAGGCCCTACTGCTGCAGCACAATGAGACCCTAGATAGCACACACTCTTTGAAGAATCATGAGCCTAATAA_GAAGCAGTGGGGTCTCCAATGACCCTCCCATAC[C/T]ACTACCCACCCCTGCTGAAAAAAAAAAATCCCATGATAAGACCTGGGGTCAGACCTGGGGTCAGAACCCACAGCCTCTGGGAGGTTGTTCTGGAATGCAGAAGCAGTGCTACTGTTAGAAAGCTTAGGCCCAGGGAG_GCCA…	Normal_priority_single_direction
chr5	75660940	C/A	chr5_75660940	GTGATTCCGAGAGAGTGGTATCCCTGCCTCTAAGCGGAAGAAAGTCCCCTCTGGAGTGAAGTGTTCCCAGTTAGGCTGACTGGAGCCACTTGAATTAAAATGCAATAAAATCTCCTAGTCAAAGATCACTTAATCTCTGTGAGTGACAATAGGCAGTGAGAATAAATGGTAGCTTTAGACCCCCAGGGTCTGCAGATTATTGAAGTGCATGGCTAAAGTGTTCAAAGAAATAAAGGATGAAATCATAAAA[C/A]TGAATGACCTAAAGTGAATGACCAGGCAGATTTGCAAAAGAAAAATGATGTATGCACAGGTGTATG_TGTGTGTACATCTGTTGAGGCAGAAAAGACAGTGGATGAATTAAATAGTATCAAAACATTACACACAGGTGATGAGA…	High_priority_dual_direction
chr5	75661118	T/C	BovineHD0500021575	ACCCCCAGGGTCTGCAGATTATTGAAGTGCATGGCTAAAGTGTTCAAAGAAATAAAGGATGAAATCATAAAAC_TGAATGACCTAAAGTGAATGACCAGGCAGATTTGCAAAAGAAAAATGATGTATGCACAGGTGTATG_TGTGTGTACATCTGTTGAGGCAGAAAAGACAGTGGATGAATTAAATAGTATCAAAACATTACACACAGGTGATGAGAAAAT_TAGTGAATTGCAAGATAAAACCAGAAATTA[T/C]GCAGAATATAACACAGATACAAGTAGTTGGAGAGTATAAAGAT_GGAATTAAGAGATGTAAACAATAGAATGAGATTTTTTTTAAAAATTAGAATCTCAGTATGAGAAAATACAGAGAATGGCAAAGAGGTGATGTTTAAA…	High_priority_dual_direction
chr5	75661503	A/C	chr5_75661503	TTTAAATAGATGGCAGATACAGTATTTCAAAACTGATGAAAAACTTAAATCTATGGATACAAGAAACATGTATGGATAAGCAGGATGAATAAAAAATGGTCATAACTGGCTGCTGCTGCTGCTGCTGCTAAGGCTACAATAGATCAAAACTACAGAACATGGAAGCCCAGAGAATATGTTAAAAGGAGTCAGAGAAAGTGGAGATCACTATCAAATGACAATTAGAATGAGAAGCAGACTTTTCAATTGC[A/C]CCAATGGAAGACAAAACCATTATAATTGTACCTTCAGATTTTTAGAGAAAATAACTTTCAATCTAGAACTTTATGGTCAGTAATGAAGGTGAGAGGACTTCCCTGGTGGTCCAGTGGTTAAGAATCAGCCGGCAAATGCAGGAA…	High_priority_dual_direction
chr5	75663149	T/A	chr5_75663149	ACAAATGCTGATGCAGACTCTGTCTATGTTGATGTCACTTCTTCCCCCTGATCCACAGGGATCCATGGGTTTAATGCAATTAGAAAATACACT_CCAATAATATTTTTGTTGTTTAGAGTTTCACAAACCTATTCTAGAATTGATATGAGAAGAGTAAAGGACTTGGAATAGTCAGTACT_CCTGAAGAGAATAAAGTGATGAGGCATGCCCTCCGGATAGCAAAACTTATTTTAAAGCAACG_GAAAAGAAA[T/A]TGGTGTGGTATTTGGACAGA_AATTGACAGTCTGGCAATGGAGCAGAACAGAGAGCTCAGGAACATCATGCATAAATGGTATTTGATATATGATAGAAGTAACTTTGCAGATCTGTGGGCTTCCCAGGTGGCTCAGTGGTA…	High_priority_dual_direction
chr5	75663169	A/G	BovineHD0500021577	TGTCTATGTTGATGTCACTTCTTCCCCCTGATCCACAGGGATCCATGGGTTTAATGCAATTAGAAAATACACT_CCAATAATATTTTTGTTGTTTAGAGTTTCACAAACCTATTCTAGAATTGATATGAGAAGAGTAAAGGACTTGGAATAGTCAGTACT_CCTGAAGAGAATAAAGTGATGAGGCATGCCCTCCGGATAGCAAAACTTATTTTAAAGCAACG_GAAAAGAAAT_TGGTGTGGTATTTGGACAG[A/G]AATTGACAGTCTGGCAATGGAGCAGAACAGAGAGCTCAGGAACATCATGCATAAATGGTATTTGATATATGATAGAAGTAACTTTGCAGATCTGTGGGCTTCCCAGGTGGCTCAGTGGTAAAGAATCTGCTTGCCAATGC…	High_priority_dual_direction
chr5	75663617	T/C	chr5_75663617	CCCACTCCAGTATTCTTGCCTGGGAAATCCCATGGACAGAGGAGCCTGGAGGGCTACAGACCATGGGGTTGCAAAGAGTCGGGCATGGCTTAGTGACTAAACAGCAACAAAATTTTGGAGATGTGGTCTTCCCCG_ATAGCTCAGTTGGTAAAGAATCCACCTGCAATGCAGGAGACCCCGGTTC_GATTCCCGGGTCGGAAAGATACCCTGGAGAAGGGATAGGCTACCCACTCCAGTATTCTTGGGCTTC[T/C]CTTGTGGCTCAGCTGGTAAAGAATCTGCCTGCAATGTGGGAGACCTGGCTTT_GATCCCTGGGTTGGGAAGATCCCCTGGAGAAGGGAAAGGCTACCCACTCTAGTATTCTGGCCTAGAGAATTTCATGGACGGTATAGTCC…	High_priority_dual_direction
chr5	75663669	T/C	chr5_75663669	GCTACAGACCATGGGGTTGCAAAGAGTCGGGCATGGCTTAGTGACTAAACAGCAACAAAATTTTGGAGATGTGGTCTTCCCCG_ATAGCTCAGTTGGTAAAGAATCCACCTGCAATGCAGGAGACCCCGGTTC_GATTCCCGGGTCGGAAAGATACCCTGGAGAAGGGATAGGCTACCCACTCCAGTATTCTTGGGCTTCT_CTTGTGGCTCAGCTGGTAAAGAATCTGCCTGCAATGTGGGAGACCTGGCTT[T/C]GATCCCTGGGTTGGGAAGATCCCCTGGAGAAGGGAAAGGCTACCCACTCTAGTATTCTGGCCTAGAGAATTTCATGGACGGTATAGTCCATGGGGTCACAAAGAGTCAGACACAACTGAGCGACTTTCACTTTCACTTTCA…	High_priority_dual_direction
chr5	75664096	T/C	chr5_75664096	GAATGGTACCTGGGCAAATTATTCAATCATATGGAACTCAAAACGAATGAGACTGAATCCCTAAGTCAAACAATTCCCAAAGGCAGTTTTAGATGTATTAGGTTGTAGGAAGGAAAAACAATACTTAGGGAAGATATACCTAATATTCCCTACCTAATCTTGGAGTGGGAAAGAAATTCTTAAACAAG_ACAAAAATAAATATTAATGCATTTGACTACATTAAACATACAAAGTTCTGTTTACCAAAAGA[T/C]GTAAGAGACCAAATAAGCCAAAAGCTAAAAGAATATATTTGCAAGATATATAACTGAAAAAAGATTAGTCTAGAATATATAAAGAA_TTCCCACATATAGAAAAGAAAAATACAAACAATTCTATTTAAAATGAACAACAAAC…	High_priority_dual_direction
chr5	75664388	T/A	chr5_75664388	CAAGATATATAACTGAAAAAAGATTAGTCTAGAATATATAAAGAA_TTCCCACATATAGAAAAGAAAAATACAAACAATTCTATTTAAAATGAACAACAAACACGAATATATCTTCCACCAGGGAGGAGCAAATAAATGGCCAATGAATAATGAAAAGATGCTCAGTAATAATAAGAGGGATGTAAATTAATTCACCCTCTTTGGAAAACCATTTTCCATTGTTTTGTAAAGTTGAACATTCATGTAGTTT[T/A]TGATCCAACAGCA_AACTCTTGCAC_AGGACCGGGATACAGCAGCTCTCTTTGCAATAACCCCCAACAAGT_TTATCCAGCTGAGCTCTCATCCAGAGAACTGTAGGTTCATTCATTGATTCGAACACAATGGTGAAACACAC…	High_priority_dual_direction
chr5	75664457	T/G	chr5_75664457	ACAAACAATTCTATTTAAAATGAACAACAAACACGAATATATCTTCCACCAGGGAGGAGCAAATAAATGGCCAATGAATAATGAAAAGATGCTCAGTAATAATAAGAGGGATGTAAATTAATTCACCCTCTTTGGAAAACCATTTTCCATTGTTTTGTAAAGTTGAACATTCATGTAGTTTT_TGATCCAACAGCA_AACTCTTGCAC_AGGACCGGGATACAGCAGCTCTCTTTGCAATAACCCCCAACAAG[T/G]TTATCCAGCTGAGCTCTCATCCAGAGAACTGTAGGTTCATTCATTGATTCGAACACAATGGTGAAACACACATGGCAACATGAAAGAGTTTCAGAAATATAACCAATTGGAAAAAATTAAGTCTCAGAAGATAGGCTCCTA…	High_priority_dual_direction
chr5	75664746	A/G	chr5_75664746	ATTCATTGATTCGAACACAATGGTGAAACACACATGGCAACATGAAAGAGTTTCAGAAATATAACCAATTGGAAAAAATTAAGTCTCAGAAGATAGGCTCCTATTTTTATTTATTTTATTTATTTTTTATTATTTATTCTTATTTATTTATTTTTTAAATAAATTTATTTATTTTAATTGGAGGTTAATTACTTTACAATATTATATTGGTTTTGCCATACATCAACATGAATCCGCCACTGGTATACAC[A/G]TGTTCCCCAT_CCTGAACC_CTGCTCCCTCCTC_CCTCC_CCGTACCATCCCTCTGGGTCGTCTCAGTGCACCAGCCCCAGAATGGCATTGAAACATGTATAATATCATATATGAAACGGATTGCCAGTTCAGGTTCAATGCAT…	High_priority_dual_direction
chr5	75664912	A/G	chr5_75664912	ATTTATTTTAATTGGAGGTTAATTACTTTACAATATTATATTGGTTTTGCCATACATCAACATGAATCCGCCACTGGTATACACA_TGTTCCCCAT_CCTGAACC_CTGCTCCCTCCTC_CCTCC_CCGTACCATCCCTCTGGGTCGTCTCAGTGCACCAGCCCCAGAATGGCATTGAAACATGTATAATATCATATATGAAACGGATTGCCAGTTCAGGTTCAATGCATGATACAGGATGTGCTTGGGGCTGGT[A/G]CACTGAGGC_TCCTATTTTTATGAAGCTCAAAAAC_TATGAAGAAAGAAATAGCAAACACAAAATTTTGGATAGGAGTTGCTTCCAGGAGTAAAGGAGGGAATACATAGGGGAGAAAGACAGTTGGGTAAAAATGATGG…	High_priority_dual_direction
chr5	75665223	T/C	chr5_75665223	AATTTTGGATAGGAGTTGCTTCCAGGAGTAAAGGAGGGAATACATAGGGGAGAAAGACAGTTGGGTAAAAATGATGGGTAATGTGTTGCAGGACTCAGGTGTGAGTGGTGGGTTCAT_AACTGTTTGTTATACTTTGTAGCTTACACACATGTTACACATATTCTTTTCTAAATATCACTAAGACATTAAAGGTATCCTAGAGATTAAAATTTTAGGATCAGATCAGATCAGTCACTCAGTC_GTGTCCGAC[T/C]CTTTGTGACTCCATGAATTGCAGCACGCCAGGCCTCCCTGTCCATCACCAACTCCCAGAATTCACTCAGACTCACATCCATCGAGTCAGTGATGCTATCCAGCCATCTCATCCTCTGTCGTCCCCTTCTCCTCTTACCCCCA…	High_priority_dual_direction
chr5	75665864	A/T	chr5_75665864	GACCACAGGAAAAACCATAGCCTTGCCTAGACAAACCTTTGTTGGCAAAGTAATGTCTCTGCTTTTGAATATGCTATCTAGGTTGGTCATAACTTTCCTTCCAAGGAGTAAGCG_TCTTTTAATTTCATGGCTGCAGTCACCATCTGCAGTGATTTG_GGAGCCCCCCAAAATAAAGTCTGACACTGTGTCCACTGTTTACCCATCTATTTGCCATGAAGTGATGGGACTGGATGCCATGATCTTCGTTTTC[A/T]GAATGTTGAGCTTTAAGCCAACTTTTTCACTCTCCACTTTCACTCTCATCAAGAGGCTTTTGAGTTCCTCTTCACTTTCTGCCATAAGGGTGGTGTCATCTGCATATCTGAGGTTATTGATATTTCTCCCGGCAATCTTGAT…	High_priority_dual_direction
chr5	75666362	G/A	chr5_75666362	TCGAAACTGGTCTGTTGTTCCATGTCCAGTTCTAACTGTTGCTTCCTGACCTGCATACAGGTTTCTCAAGAGGCAGGTCAGGTGGTCTGGTATTCCCATCTCTTTCAGAATTTTCCACAGTTTATTGTGATCCACACAAAGGCTTTGGCATAGTCAATAAAGCAGAAATAGATGTTTTCTGGAACTCTCTTGCTTTTTCCATGATCCAGCGGATGTTGGCAATTTGATCTCTGGTTCCTCTGCCTTTTCT[G/A]AAACCAGTTTGAACATCAGGAATTTCACAGTTCACATATTG_CTGAAGCCTGGCTTGGAGAATTTTGAGCATTACTTTACTAGCGTGTGAGATGAGTGCAATTGTGCGGTAGTTAGATCATTCTTTGGCATTGTGTTTCTTTGG…	High_priority_dual_direction
chr5	75668503	A/G	chr5_75668503	CTTCTCCAGTGGACCACATTCTGTCAGATCTCTCCACCATGACCCGCCCATCTTGGGTTGCCCCATGGGCATGGCTTAGTTTCATTGAGTTAGACAAGGCTGTGGTTCTTGTGTGATTAGATTGACTAGTTTTCTGTGAGTATGGTTTCAGTGTGTTTGCCCTCTGATGTCCTCTTGCAACACCTACTGTCTTACTTGGTTTCTCTTTCCTTGGGTGTGGGGTATCTCTTCACAGCTGCTCCAGCAAAGC[A/G]CAGCCATTGCTCCTTACCTTGGACGAGGGGTATCTCCTCACCACTGCCCTTCCTGACCTTC_AAAGTGGGATAGTTCCTCTAGGCCCTCCTGCGCCCGTGCAGCCGCAGCTCCTTGAACATGGGGTTGGTCCTCTGGGCCACCG…	High_priority_dual_direction
chr5	75669199	A/T	chr5_75669199	ACAGAGCACAGCATAGAAAGCAGAGCCTCAGTAGATAGCTTACTCAAAAGAGTTTCTCACCAATTCCCCAAATTAGACATCTTTACACATTTTGAAGTTCTTCAAAAGTTTAAGATCTATACAATACCAGGTGTCATATTCTTCCGTGTGGATATGAGTTCTAAGTCAAGAAGCTGGCCTGACTTTTTAAAACATTATGATGCTTTTACTAATGTTCATTGTAATTTTTCCTGATTATAGAGATGATATT[A/T]AGTCCCTCTGAACTTTCCTGGTA_TCTGAGC_TGTAAAGAATCCATCTGCCAATGCAGGAGACACAAGTTCAATCCCTGGGTCAGGAAGATCCCCTAGTGAAGCAAATGGCAACCCACTCCAGTATTCTTACCTGGG_AAATCC…	High_priority_dual_direction
chr5	75669229	C/T	chr5_75669229	GTAGATAGCTTACTCAAAAGAGTTTCTCACCAATTCCCCAAATTAGACATCTTTACACATTTTGAAGTTCTTCAAAAGTTTAAGATCTATACAATACCAGGTGTCATATTCTTCCGTGTGGATATGAGTTCTAAGTCAAGAAGCTGGCCTGACTTTTTAAAACATTATGATGCTTTTACTAATGTTCATTGTAATTTTTCCTGATTATAGAGATGATATTA_AGTCCCTCTGAACTTTCCTGGTA_TCTGAG[C/T]TGTAAAGAATCCATCTGCCAATGCAGGAGACACAAGTTCAATCCCTGGGTCAGGAAGATCCCCTAGTGAAGCAAATGGCAACCCACTCCAGTATTCTTACCTGGG_AAATCCCATGGACAGAGGAGCCTGGTTGGCTATGGT…	High_priority_dual_direction
chr5	75669692	A/G	chr5_75669692	ATACAGAAAAACATGACAGGGACACTAAAAATCACCT_GTAACCTCACACTCTACATGTCTTCGTTCCTGTCATTTGAAAATATTTCCTCCTAGTCCT_TTGACCTTTGACAGATGATTACTTTAAGATCTAGTAACATTTTCCCCC_ACCCTACCTATAT_GACAGAATCACTTTGCTGTACATCTGAAACTCACACAACATTTTAAATCAGCTTCAATTTATAAAAAGTTTAAGAGTT_AGTTTC_CATGGGAG[A/G]TTCAT_GCTCTCCGGTTTTCACAACTTCAGGTTCATTTTGTGTGAACTAATTATTCTATGATGTTATGAGAGCATTGGCTCCCTCCCTTGGGTCACTTTGGACATGCATG_GAC_ATGAAGTGACACTGATCAAGTCT…	High_priority_dual_direction
chr5	75669697	T/C	chr5_75669697	GAAAAACATGACAGGGACACTAAAAATCACCT_GTAACCTCACACTCTACATGTCTTCGTTCCTGTCATTTGAAAATATTTCCTCCTAGTCCT_TTGACCTTTGACAGATGATTACTTTAAGATCTAGTAACATTTTCCCCC_ACCCTACCTATAT_GACAGAATCACTTTGCTGTACATCTGAAACTCACACAACATTTTAAATCAGCTTCAATTTATAAAAAGTTTAAGAGTT_AGTTTC_CATGGGAGA_TTCA[T/C]GCTCTCCGGTTTTCACAACTTCAGGTTCATTTTGTGTGAACTAATTATTCTATGATGTTATGAGAGCATTGGCTCCCTCCCTTGGGTCACTTTGGACATGCATG_GAC_ATGAAGTGACACTGATCAAGTCTTTCTC…	High_priority_dual_direction
chr5	75669965	A/G	chr5_75669965	ACTTCAGGTTCATTTTGTGTGAACTAATTATTCTATGATGTTATGAGAGCATTGGCTCCCTCCCTTGGGTCACTTTGGACATGCATG_GAC_ATGAAGTGACACTGATCAAGTCTTTCTCTCCTGGCTCCAGAAGGGGCATGACA_GGATTGAGAGCTGACATTTCCCATCTCTCTGATAAACAGAGGATGCC_GCTTTTCTGGGAGGGAGTGACTTCTATTCTTTGCAGTGCTCAAGGCTGAGATCCGTGAAC[A/G]TGACCTG_AATATGTTTCCTTGACTCTTCTGGCTGATGGATGTGATAGAAGAGGGGTTTTCCTGAAAGATAGGGCCAGATGAGGTTGTGGATTGACGAGCCTGGCTTTGGCGAAGAGAGGCCAGGGCAGGGATCCAAGTA…	High_priority_dual_direction
chr5	75670271	G/A	chr5_75670271	TTTTCCTGAAAGATAGGGCCAGATGAGGTTGTGGATTGACGAGCCTGGCTTTGGCGAAGAGAGGCCAGGGCAGGGATCCAAGTAAACACTGTTGTGGTGAGACTTGGAGCCCTCTTCCCAGGCTGTAAACTTTGGGACTTTCCTCCTTTGAAATTCTGGCTCATGGTCCATTTCCCCAGAAGCTGGTGCAGTAAACCCTCACAATAGCCTTGGTTTGGAGATTTATTTTTAGGGGCACTGAGGGATGGAC[G/A]AAAGGAAGGAAGTGTGGGGCA_AACTTTTGGAAGGCATGGGGAGGAAAGGGAAAAGCAGTTGCCAGCTGGAGGGAGGCTGTGAATAGCATGAAAACAGGCTAGGCATTGG_GCTGCATGGGTGAAAACATGGGTTCTGTCTTCA…	High_priority_dual_direction
chr5	75670380	G/A	chr5_75670380	CCCTCTTCCCAGGCTGTAAACTTTGGGACTTTCCTCCTTTGAAATTCTGGCTCATGGTCCATTTCCCCAGAAGCTGGTGCAGTAAACCCTCACAATAGCCTTGGTTTGGAGATTTATTTTTAGGGGCACTGAGGGATGGACG_AAAGGAAGGAAGTGTGGGGCA_AACTTTTGGAAGGCATGGGGAGGAAAGGGAAAAGCAGTTGCCAGCTGGAGGGAGGCTGTGAATAGCATGAAAACAGGCTAGGCATTG[G/A]GCTGCATGGGTGAAAACATGGGTTCTGTCTTCATCACTTCTTAGTTGGGTAACTTGT_GTTAGAGATTCAGTTTCTGCT_TGTGTAAAATGGGTTTGTGATGGTAGCACCTTCCTTTGTCACAGAGTTTATGAAAATAAGGA…	High_priority_dual_direction
chr5	75670437	T/G	chr5_75670437	TCCATTTCCCCAGAAGCTGGTGCAGTAAACCCTCACAATAGCCTTGGTTTGGAGATTTATTTTTAGGGGCACTGAGGGATGGACG_AAAGGAAGGAAGTGTGGGGCA_AACTTTTGGAAGGCATGGGGAGGAAAGGGAAAAGCAGTTGCCAGCTGGAGGGAGGCTGTGAATAGCATGAAAACAGGCTAGGCATTGG_GCTGCATGGGTGAAAACATGGGTTCTGTCTTCATCACTTCTTAGTTGGGTAACTTG[T/G]GTTAGAGATTCAGTTTCTGCT_TGTGTAAAATGGGTTTGTGATGGTAGCACCTTCCTTTGTCACAGAGTTTATGAAAATAAGGATGTCTAACTTGTACATTCCTTGGCATATAACACTCACCTCCAAAACACTGACTTAAC…	High_priority_dual_direction
chr5	75670458	T/A	chr5_75670458	GCAGTAAACCCTCACAATAGCCTTGGTTTGGAGATTTATTTTTAGGGGCACTGAGGGATGGACG_AAAGGAAGGAAGTGTGGGGCA_AACTTTTGGAAGGCATGGGGAGGAAAGGGAAAAGCAGTTGCCAGCTGGAGGGAGGCTGTGAATAGCATGAAAACAGGCTAGGCATTGG_GCTGCATGGGTGAAAACATGGGTTCTGTCTTCATCACTTCTTAGTTGGGTAACTTGT_GTTAGAGATTCAGTTTCTGC[T/A]TGTGTAAAATGGGTTTGTGATGGTAGCACCTTCCTTTGTCACAGAGTTTATGAAAATAAGGATGTCTAACTTGTACATTCCTTGGCATATAACACTCACCTCCAAAACACTGACTTAACAAAGAGAAGACCACCT_GGAA…	High_priority_dual_direction
chr5	75670593	T/G	chr5_75670593	GGAGGCTGTGAATAGCATGAAAACAGGCTAGGCATTGG_GCTGCATGGGTGAAAACATGGGTTCTGTCTTCATCACTTCTTAGTTGGGTAACTTGT_GTTAGAGATTCAGTTTCTGCT_TGTGTAAAATGGGTTTGTGATGGTAGCACCTTCCTTTGTCACAGAGTTTATGAAAATAAGGATGTCTAACTTGTACATTCCTTGGCATATAACACTCACCTCCAAAACACTGACTTAACAAAGAGAAGACCACC[T/G]GGAAAGAAGTCTAAGCTTTAAGAGAAACTGAGCATTTGAGCTGGGGCCCCTGGTCCCACGGGGAACTGGGGTGCAGTGCAGGCTGGCTGGAGTCTGGAGGGAATTGTAGACACTTTGGTCATACTTTCCTACCCTACCCCA…	High_priority_dual_direction
chr5	75670928	A/G	chr5_75670928	GGCTGGAGTCTGGAGGGAATTGTAGACACTTTGGTCATACTTTCCTACCCTACCCCACCCACCCCCATCTGGTCCTGTAAATACAAAACCATCCAGGGACTGTGCTGGTGACGTGGG_TATTATTGTTAAGTGGACTTTTATAAGCCACGTCCTTTTCTTCTCATGCCTGTCGAGAATTCATCAGGAGATTTCCTATAAGGCTGATTTGATTTTTTCATCCTTTTGATATAAACAA_CATTTGGACCCATTG[A/G]GATGTTTGGTGATTTTGGACTGGGA_CTTGCATCCTTCCTGTTCAGAAACTGGGACCTTTGAGAAGCAGTTCTTGTGGATGCTAAAGTCTTATAACCTCAGAAACCTGAGCAGTTGGAATCCTGGAACCCCCAATGTC_TGA…	High_priority_dual_direction
chr5	75670953	A/G	BovineHD0500021582	ACACTTTGGTCATACTTTCCTACCCTACCCCACCCACCCCCATCTGGTCCTGTAAATACAAAACCATCCAGGGACTGTGCTGGTGACGTGGGTATTATTGTTAAGTGGACTTTTATAAGCCACGTCCTTTTCTTCTCATGCCTGTCGAGAATTCATCAGGAGATTTCCTATAAGGCTGATTTGATTTTTTCATCCTTTTGATATAAACAACATTTGGACCCATTGAGATGTTTGGTGATTTTGGACTGGG[A/G]CTTGCATCCTTCCTGTTCAGAAACTGGGACCTTTGAGAAGCAGTTCTTGTGGATGCTAAAGTCTTATAACCTCAGAAACCTGAGCAGTTGGAATCCTGGAACCCCCAATGTCTGAGTCACAGAATCTCTGAAGATCAGGGTGTG…	High_priority_dual_direction
chr5	75671673	C/A	chr5_75671673	GTCTCTTGCATTGATGGCAGTTTCTTTACCACCTGAGCCACTAGGGAAGCCCTGGTCCCAAGGAC_AGTGGAGGTCATCTGGT_AGGAGCCATTGCTGCCAGCCTTCTGCAAAGGGGTGGCCAGAGCA_GGAAGCCAGATGCCTGCCC_GCCCCAGCCCCCTCGCCCGCT_GCCCTTCCTCTGAATATCTTGTCGAGGCTGTTGGCACCCAATAAGTGGCTCAGACCTGCATTGGCAGGCAGATCCTTTACCACT[C/A]TTCCTACCTGGGAAGCCCCAGATACATACTTTCGTTGTTGTTGTTCAGTTGCTAAGTTGTGTCCA_ACTCTGACTGCATGGACTGCAGCACACCAAGCTTCCCTGTCCTTCACTATCTCCCGGAGTTTGTTCAAACTCA…	High_priority_dual_direction
chr5	75672723	T/C	chr5_75672723	ATCTTAGTTTTGTGAATGTTGAGTTTTAAGCCAACA_TTTTCACTCTCCTCTTTCACGTTCATCAAGAGGCTCTTTAGTTCCTCTTCACACTACTATACATAAAATAGATAAACAATAAAGTCCTACTGTATGGCCCAGGGAACTATATTCAATACCCTGTAATAAACCACAATGGAGACCTTGCAGAGGCTGCCACCCTGGAGCCTCTGGTGCTGTCAGCCATGGCCAGCCACACTGTAT_TCTTCCACAT[T/C]GCCGTTGACTGAGCCCTTGGGCTGCATCTCCTTTGAGATAAGGGACCTGGAAACCAAGAAGC_GACAGCTCATCTAGTAAAGCTGTTAACAGATTGGAGCTGTTTGT_AGACAAAGTTCAAAAGAC_GGCAGAAAACTTCTG…	High_priority_dual_direction
chr5	75672829	T/C	BovineHD0500021583	GATAAACAATAAAGTCCTACTGTATGGCCCAGGGAACTATATTCAATACCCTGTAATAAACCACAATGGAGACCTTGCAGAGGCTGCCACCCTGGAGCCTCTGGTGCTGTCAGCCATGGCCAGCCACACTGTATTCTTCCACATTGCCGTTGACTGAGCCCTTGGGCTGCATCTCCTTTGAGATAAGGGACCTGGAAACCAAGAAGCGACAGCTCATCTAGTAAAGCTGTTAACAGATTGGAGCTGTTTG[T/C]AGACAAAGTTCAAAAGACGGCAGAAAACTTCTGTGCTCTGAGCACTGGGGAGAATAATTCCAGGATTTGCATGCCAGGGTAGTGGCTTCACATGCCATAAAGGCACTGGTGGCAAGTCCATGTATGGTGTGAAGCCTGATGATG…	High_priority_dual_direction
chr5	75673087	A/C	chr5_75673087	GTTCAAAAGAC_GGCAGAAAACTTCTGTGCTCTGAGCACTGGGGAGAATAATTCCAGGATTTGCATGCCAGGGTAGTGGCTTCACATGCCATAAAGGCACTGGTGGCAAGTCCATGTATGGTGTGAAGC_CTGATGATGAGAATTTCATCCTGAAGCATGAGTCCTG_ACATCTTGTCCGTGGCAAATGCTGGTCCCAACACAAATGGTTCTCAGTTTTTTATCTGCAGTGCCAAGACTGAGTAGTTGGAAGG[A/C]AAGCATGTGATCTTGGCAAGGTGAAAGAGGGCATGAGTATTGTGGAAGCCATGACATGCTCTGGGTGCAGGAATGGCAAGAC_CAGCAAGAAGGTCACCATAGCTCACTGTGGACAGATTTAATAAATAAATTTGATTTTT…	High_priority_dual_direction
chr5	75674082	G/A	BovineHD0500021584	AGCCCACTAGGCTCCTCTATCCATGGGATTTCCTAGGCAAGAATACTGGACTGGGGTTGCCATATCCTACTCCAGGGGATCTTCTTGATCCAGGGATCAAATTGGTGTCTCTTGCATCTTGTGCATTGGCAGGAGGATTCTTTACCACTGCATCACCTGAGAAGCCCATGTGTGTGTACACACATTTATATATACAACTGATTCATTTTGCTGTACACCAGAAACTAACACAACCTTGTAAATCAACTAT[G/A]CTTAATTTTTAAACTGATGTACTAAGATATG_CATTCAAAACAGCATAGACATATCAAAATTAATTAGGGAAAATTCTAGAATGTGACCTATAGAAAGGAAGGGAAAAAAAGAGAAGCAAAAAATAAGATAAAACAAAGCCATA…	High_priority_dual_direction
chr5	75674332	A/G	chr5_75674332	G_CTTAATTTTTAAACTGATGTACTAAGATATG_CATTCAAAACAGCATAGACATATCAAAATTAATTAGGGAAAATTCTAGAATGTGACCTATAGAAAGGAAGGGAAAAAAAGAGAAGCAAAAAATAAGATAAAACAAAGCCATACAGGATAATGAAGCAGAAGCGTATACTGAACACATACTTTGCCGGGGCAGGCTCTAAGCTCATTCCATGGATCATCTCACTGAACCTTCAAAGCATCCCCAGTTTG[A/G]AAGTGAGGAAACAGAGGTGTGGAGAGACTGAGTAACTTGTCTGAAGTCCTGCTGACAGTAGGATTTGAACCTAGGCAGTTCTGTCTCAGCCTTTTCAATACTTCTTATCTTACCATGAGATAAGAAGTATTTGCCTTTATTT…	High_priority_dual_direction
chr5	75674901	T/C	BovineHD0500021585	GCTGTGTTTGGAACAAATTTGAGAATTTATTTTTATTTCTGGTCTAGTGTCAGAATCTCCTTGGTTAGGCAGATGAGGCTACCGGCTTCCAATCCACACCAACCATCACCCTTGTCCAT_GTGCCCTTCCAAGGGCTCCTCATGTCCTTCCTGATGGTATAGCTGTCTTC_AAGTATTCTAGCAGTTTCAGTGACCAGTAAGCTTTCACTTCTCTTTTCTTGCCCTGTTCATAAACAATACATGTTGAAAAA[T/C]AAGAAATTACAGCTAAGCAAAGAAGTAACCAAAAATCACCCATAGTCCTAGCCAGAGAAAAAATTTTTGACATTTTTTAGCTCTTCCAGTCTTTTCCTTTTACATTTTTATATTTAAATTTCCTTTTATAGTTGC_GTAAGT…	High_priority_dual_direction
chr5	75675224	C/A	chr5_75675224	TTTTTTAGCTCTTCCAGTCTTTTCCTTTTACATTTTTATATTTAAATTTCCTTTTATAGTTGC_GTAAGTATAATTTGGGGAGAAAAATTGGATCAAATATTATTTTTCAACCAGCATTTTTACTTAACAATACATTGAGAACATCTTTTTATGGTTGTGTATCTTCCATAACTTATGTAACTGACATTCTCATTTAATGTTTAGATGGTTTCCTTTTCTCTTTTATTTTCGTTCTCTTTTTTGCTATAAA[C/A]AGCACTTCAAAGAACTTCCTGGGATTTCTCTGGTGATTTGGTGGTTAAAACTCCATGCTTTTCATGCGGAGGGCTCAAGTTTGATCCCTGATTGGGGAACTAAGATCTCATATGCCACATGGCATGGGCAAAAATAAAAACAA…	High_priority_dual_direction
chr5	75675860	T/C	BovineHD0500021586	TTATTCTTACTGAGAAAATGGTATGACATTGCACTTTCTTGGTTAAACTTTTTTCTCACATTTATGGGGCATTTACATTTCTTCCTTTATGAATCATTACTTGGTATCCTCATGGTTTTTTTTTTTTTAAGTATTTGTAATACTGCTCTTTCTATAGAGATCAGCTCTGTGTCTGGCATGTTTAGAAAAAATTTTCCCTCAGCCTGTCACTTTCTTGATGTCTTAGAAGGT_TGCTTACCACATCTTAGTC[T/C]TGTGCAATTACAGTTTAGCTCTGGGAGGTGTGATCTGCTTTTTAAATTCTGGAAGAATGTCACTCAGTGGCTCTCAGAAAAAAAACAAAGGCATAGATAACTAACAAAGACCTACTGTATTGTACAGGGAACTCTGCTCAGCA…	High_priority_dual_direction
chr5	75676020	G/A	chr5_75676020	TCAGCTCTGTGTCTGGCATGTTTAGAAAAAATTTTCCCTCAGCCTGTCACTTTCTTGATGTCTTAGAAGGT_TGCTTACCACATCTTAGTCT_TGTGCAATTACAGTTTAGCTCTGGGAGGTGTGATCTGCTTTTTAAATTCTGGAAGAATGTCACTCAGTGGCTCTCAGAAAAAAAACAAAGGCATAGATAACTAACAAAGACCTACTGTATTGTACAGGGAACTCTGCTCAGCAATCTGTAATAACCTAA[G/A]TGGGAAAAGAATTT_GAAAAAGAATAAATACACGTATGTG_TATAACT_GAATCACTTTGCTGTACACTTGAAACTAACACAATGTTGTTAATGAACTCTGGTGTTGTTTAGTCATCAGTATTGTAGACCTCTTTTGCAACC…	High_priority_dual_direction
chr5	75676034	T/G	chr5_75676034	GGCATGTTTAGAAAAAATTTTCCCTCAGCCTGTCACTTTCTTGATGTCTTAGAAGGT_TGCTTACCACATCTTAGTCT_TGTGCAATTACAGTTTAGCTCTGGGAGGTGTGATCTGCTTTTTAAATTCTGGAAGAATGTCACTCAGTGGCTCTCAGAAAAAAAACAAAGGCATAGATAACTAACAAAGACCTACTGTATTGTACAGGGAACTCTGCTCAGCAATCTGTAATAACCTAAG_TGGGAAAAGAATT[T/G]GAAAAAGAATAAATACACGTATGTG_TATAACT_GAATCACTTTGCTGTACACTTGAAACTAACACAATGTTGTTAATGAACTCTGGTGTTGTTTAGTCATCAGTATTGTAGACCTCTTTTGCAACCCAATGGACTATAGC…	High_priority_dual_direction
chr5	75676059	G/A	chr5_75676059	CAGCCTGTCACTTTCTTGATGTCTTAGAAGGT_TGCTTACCACATCTTAGTCT_TGTGCAATTACAGTTTAGCTCTGGGAGGTGTGATCTGCTTTTTAAATTCTGGAAGAATGTCACTCAGTGGCTCTCAGAAAAAAAACAAAGGCATAGATAACTAACAAAGACCTACTGTATTGTACAGGGAACTCTGCTCAGCAATCTGTAATAACCTAAG_TGGGAAAAGAATTT_GAAAAAGAATAAATACACGTATGT[G/A]TATAACT_GAATCACTTTGCTGTACACTTGAAACTAACACAATGTTGTTAATGAACTCTGGTGTTGTTTAGTCATCAGTATTGTAGACCTCTTTTGCAACCCAATGGACTATAGCCCACCAGGCTTCTCTGTCCATGGGA…	High_priority_dual_direction
chr5	75676066	T/C	chr5_75676066	TCACTTTCTTGATGTCTTAGAAGGT_TGCTTACCACATCTTAGTCT_TGTGCAATTACAGTTTAGCTCTGGGAGGTGTGATCTGCTTTTTAAATTCTGGAAGAATGTCACTCAGTGGCTCTCAGAAAAAAAACAAAGGCATAGATAACTAACAAAGACCTACTGTATTGTACAGGGAACTCTGCTCAGCAATCTGTAATAACCTAAG_TGGGAAAAGAATTT_GAAAAAGAATAAATACACGTATGTG_TATAAC[T/C]GAATCACTTTGCTGTACACTTGAAACTAACACAATGTTGTTAATGAACTCTGGTGTTGTTTAGTCATCAGTATTGTAGACCTCTTTTGCAACCCAATGGACTATAGCCCACCAGGCTTCTCTGTCCATGGGATTCTCCA…	High_priority_dual_direction
chr5	75676220	C/A	chr5_75676220	ACCTACTGTATTGTACAGGGAACTCTGCTCAGCAATCTGTAATAACCTAAG_TGGGAAAAGAATTT_GAAAAAGAATAAATACACGTATGTG_TATAACT_GAATCACTTTGCTGTACACTTGAAACTAACACAATGTTGTTAATGAACTCTGGTGTTGTTTAGTCATCAGTATTGTAGACCTCTTTTGCAACCCAATGGACTATAGCCCACCAGGCTTCTCTGTCCATGGGATTCTCCAGGCAAGAACACTGG[C/A]GTGGGTTGCCATTTCCTTTGCCAGGGGATTTTCCCGACCCAGAGATCAAACCCATGTCTCTTGCATTGGCAGGTGGATTTTTTTTTTTTAACCGCTGAGCCACCTGGGAAGCCTACTCCAATATGAAATAAATATTTAAA…	High_priority_dual_direction
chr5	75676829	G/A	BovineHD0500021587	GCTCCTTCCCAACCCAACCACCCCATTTCCTTATTTTTC_TCCCATATCTATAACTCACCTGTACTGATTATTAAGCTATTGTCTCTTAGCTCCTTCTGTTC_TCCGCTTTGTTGCCATGTGAGTCCTGAGACTTCCCAGACACATTTCTGCTCTTTCAGTTGGTTCCCTCTTAGTGTCTGTTGGTGGGGATGCAAGAGAGATGCTGTGAGGCTGGAGGAGGCAGAAAGGACTTGCTCCTTCCTGCCTCCTC[G/A]CTGTTCTAATGAGCCTCGCTTTGGGAACTCCACCTCACCCCACCAGTGGCAATTCTTTCCTGTCTATTTGCCATTTTTTCCAGCCCTGGCAATACCAGTTTCATTGGGCAATTCTGCCCCCCACCTCCCTAGACACTAGCAC…	High_priority_dual_direction
chr5	75677034	A/G	chr5_75677034	TGAGGCTGGAGGAGGCAGAAAGGACTTGCTCCTTCCTGCCTCCTCG_CTGTTCTAATGAGCCTCGCTTTGGGAACTCCACCTCACCCCACCAGTGGCAATTCTTTCCTGTCTATTTGCCATTTTTTCCAGCCCTGGCAATACCAGTTTCATTGGGCAATTCTGCCCCCCACCTCCCTAGACACTAGCACGTGCTGAACAATGTTGTCTCTTCGGAGATCTGAACTTGGCCTTAATGGGGTCCCTTCTCCCA[A/G]TTTCTAAGTTTTTATAATGCCAGACTCTCCCCTTTGTTCTCCAGACCTCAGGCTGGTAACTACATCCTACAGTTGCTACCTCCATGACATCTTAAATTCTCTGTCTCTCTTTTTAAACTTTCAGTTACCAACTTCATATTAAA…	High_priority_dual_direction
chr5	75677226	A/C	chr5_75677226	TGAACAATGTTGTCTCTTCGGAGATCTGAACTTGGCCTTAATGGGGTCCCTTCTCCCAA_TTTCTAAGTTTTTATAATGCCAGACTCTCCCCTTTGTTCTCCAGACCTCAGGCTGGTAACTACATCCTACAGTTGCTACCTCCATGACATCTTAAATTCTCTGTCTCTCTTTTTAAACTTTCAGTTACCAACTTCATATTAAACAATTATTTATGTCAAATTCTCTCTGGTTAAATAAATCATGTAAT_TTA[A/C]AAAATT_TCTTTTATTGAAGTAGAGTTGATTTACAACAC_TGTGTTAATTTCTGCTGTATATATAGCAAAGTCAAATCACG_TAATTTCTGTCTCTGGATTGGACCTTGACTTAC_ACACTGAGTTAATTCTGTTTATTGCA…	High_priority_dual_direction
chr5	75677264	C/T	chr5_75677264	TAATGGGGTCCCTTCTCCCAA_TTTCTAAGTTTTTATAATGCCAGACTCTCCCCTTTGTTCTCCAGACCTCAGGCTGGTAACTACATCCTACAGTTGCTACCTCCATGACATCTTAAATTCTCTGTCTCTCTTTTTAAACTTTCAGTTACCAACTTCATATTAAACAATTATTTATGTCAAATTCTCTCTGGTTAAATAAATCATGTAAT_TTAA_AAAATT_TCTTTTATTGAAGTAGAGTTGATTTACAACA[C/T]TGTGTTAATTTCTGCTGTATATATAGCAAAGTCAAATCACG_TAATTTCTGTCTCTGGATTGGACCTTGACTTAC_ACACTGAGTTAATTCTGTTTATTGCATTGTCACTGTTTAAGACTTAGAAAGTCTGTATTACATA…	High_priority_dual_direction
chr5	75677338	C/T	chr5_75677338	TGGTAACTACATCCTACAGTTGCTACCTCCATGACATCTTAAATTCTCTGTCTCTCTTTTTAAACTTTCAGTTACCAACTTCATATTAAACAATTATTTATGTCAAATTCTCTCTGGTTAAATAAATCATGTAAT_TTAA_AAAATT_TCTTTTATTGAAGTAGAGTTGATTTACAACAC_TGTGTTAATTTCTGCTGTATATATAGCAAAGTCAAATCACG_TAATTTCTGTCTCTGGATTGGACCTTGACTTA[C/T]ACACTGAGTTAATTCTGTTTATTGCATTGTCACTGTTTAAGACTTAGAAAGTCTGTATTACATACCTGTTTCTACCATCAATATATAAAGAAACCAGTATATAAAGAATATAGTATATAATCAAG_TAAAC_AATTTCT…	High_priority_dual_direction
chr5	75677463	G/A	chr5_75677463	ATCATGTAAT_TTAA_AAAATT_TCTTTTATTGAAGTAGAGTTGATTTACAACAC_TGTGTTAATTTCTGCTGTATATATAGCAAAGTCAAATCACG_TAATTTCTGTCTCTGGATTGGACCTTGACTTAC_ACACTGAGTTAATTCTGTTTATTGCATTGTCACTGTTTAAGACTTAGAAAGTCTGTATTACATACCTGTTTCTACCATCAATATATAAAGAAACCAGTATATAAAGAATATAGTATATAATCAA[G/A]TAAAC_AATTTCTTGGCTTGTTCCTCTCATTCTGCTATCATCCTC_TTGGGTTACAAAGTTCTACCTGCTAGACTGCTTTTATTTCCAGGATATACTAATATTAATACTAATACT_AGCAATTTTAGGGGGCCG_CAT…	High_priority_dual_direction
chr5	75677507	C/T	chr5_75677507	TACAACAC_TGTGTTAATTTCTGCTGTATATATAGCAAAGTCAAATCACG_TAATTTCTGTCTCTGGATTGGACCTTGACTTAC_ACACTGAGTTAATTCTGTTTATTGCATTGTCACTGTTTAAGACTTAGAAAGTCTGTATTACATACCTGTTTCTACCATCAATATATAAAGAAACCAGTATATAAAGAATATAGTATATAATCAAG_TAAAC_AATTTCTTGGCTTGTTCCTCTCATTCTGCTATCATCCT[C/T]TTGGGTTACAAAGTTCTACCTGCTAGACTGCTTTTATTTCCAGGATATACTAATATTAATACTAATACT_AGCAATTTTAGGGGGCCG_CATGATAC_AGCATGTGATACCACTAAGATCCCATGGTACAAGGATCTTA…	High_priority_dual_direction
chr5	75677654	C/T	chr5_75677654	CTGTTTCTACCATCAATATATAAAGAAACCAGTATATAAAGAATATAGTATATAATCAAG_TAAAC_AATTTCTTGGCTTGTTCCTCTCATTCTGCTATCATCCTC_TTGGGTTACAAAGTTCTACCTGCTAGACTGCTTTTATTTCCAGGATATACTAATATTAATACTAATACT_AGCAATTTTAGGGGGCCG_CATGATAC_AGCATGTGATACCACTAAGATCCCATGGTACAAGGATCTTAGTTCCCTGAC[C/T]AGGGATTGAACCCATGCCCCTTGCATTGGAAGTGTAGAGTCTTAACCACAAGACTACCAGTGAAGCCCCAATATTAGCATTTATTATGAGTTTATTATGTGGCATATAGTTTATTTGTCTTTTCTCATTTAGTCCTCA…	High_priority_dual_direction
chr5	75677824	C/T	BovineHD0500021588	ACT_AGCAATTTTAGGGGGCCG_CATGATAC_AGCATGTGATACCACTAAGATCCCATGGTACAAGGATCTTAGTTCCCTGACC_AGGGATTGAACCCATGCCCCTTGCATTGGAAGTGTAGAGTCTTAACCACAAGACTACCAGTGAAGCCCCAATATTAGCATTTATTATGAGTTTATTATGTGGCATATAGTTTATTTGTCTTTTCTCATTTAGTCCTCAAAACAACTTCATAAAGTAGATGCTAGTCTTA[C/T]TCTCACTTTATAAGCAAAGACACTGATACACAGAGT_GG_TTAGATGTGCCTGACGACTCAGCTCTAGGTGGCAGTGACAGAAATCAACCCCAGGTAGATTAACTCCAGAATCCAGATGCTTCACCTGTTGGCTGTGGGA…	High_priority_dual_direction
chr5	75677860	T/A	chr5_75677860	GATACCACTAAGATCCCATGGTACAAGGATCTTAGTTCCCTGACC_AGGGATTGAACCCATGCCCCTTGCATTGGAAGTGTAGAGTCTTAACCACAAGACTACCAGTGAAGCCCCAATATTAGCATTTATTATGAGTTTATTATGTGGCATATAGTTTATTTGTCTTTTCTCATTTAGTCCTCAAAACAACTTCATAAAGTAGATGCTAGTCTTAC_TCTCACTTTATAAGCAAAGACACTGATACACAGAG[T/A]GG_TTAGATGTGCCTGACGACTCAGCTCTAGGTGGCAGTGACAGAAATCAACCCCAGGTAGATTAACTCCAGAATCCAGATGCTTCACCTGTTGGCTGTGGGATTA_TAGAAGGG_AAAAAAGACTCTGAACCACAGCCCTG…	High_priority_dual_direction
chr5	75677965	A/G	chr5_75677965	TGAAGCCCCAATATTAGCATTTATTATGAGTTTATTATGTGGCATATAGTTTATTTGTCTTTTCTCATTTAGTCCTCAAAACAACTTCATAAAGTAGATGCTAGTCTTAC_TCTCACTTTATAAGCAAAGACACTGATACACAGAGT_GG_TTAGATGTGCCTGACGACTCAGCTCTAGGTGGCAGTGACAGAAATCAACCCCAGGTAGATTAACTCCAGAATCCAGATGCTTCACCTGTTGGCTGTGGGATT[A/G]TAGAAGGG_AAAAAAGACTCTGAACCACAGCCCTGCCACTTAAGGGGCCG_AGGTGCTGGATGGATCGATCTTGGAAATGATGTGAAGGGAAGAAGACAGCAAGCCAGGTCCTCGAGCCATCAGTGATT_GACAGGGGCTG…	High_priority_dual_direction
chr5	75678118	A/G	chr5_75678118	TGTGCCTGACGACTCAGCTCTAGGTGGCAGTGACAGAAATCAACCCCAGGTAGATTAACTCCAGAATCCAGATGCTTCACCTGTTGGCTGTGGGATTA_TAGAAGGG_AAAAAAGACTCTGAACCACAGCCCTGCCACTTAAGGGGCCG_AGGTGCTGGATGGATCGATCTTGGAAATGATGTGAAGGGAAGAAGACAGCAAGCCAGGTCCTCGAGCCATCAGTGATT_GACAGGGGCTGCCAGGAGCCAGCAC[A/G]GGAGTCCCCACCCATGACAAGGTCATGTGGGAGGGTTCTGGTGGGCAAGGCGAGCCAGAACTCGAGGGGTGCCT_CTCTGGGCCTGCCTGAGCATCTACCCCAAAACCAGAATCTGTTTTACTATTTCACGACTTTCACT…	High_priority_dual_direction
chr5	75678192	T/C	chr5_75678192	CTTCACCTGTTGGCTGTGGGATTA_TAGAAGGG_AAAAAAGACTCTGAACCACAGCCCTGCCACTTAAGGGGCCG_AGGTGCTGGATGGATCGATCTTGGAAATGATGTGAAGGGAAGAAGACAGCAAGCCAGGTCCTCGAGCCATCAGTGATT_GACAGGGGCTGCCAGGAGCCAGCACA_GGAGTCCCCACCCATGACAAGGTCATGTGGGAGGGTTCTGGTGGGCAAGGCGAGCCAGAACTCGAGGGGTGCC[T/C]CTCTGGGCCTGCCTGAGCATCTACCCCAAAACCAGAATCTGTTTTACTATTTCACGACTTTCACT_AACTCTTCTGACATTAATGGGGAGCTATCCCCGACCACCTTTCTCTGTAAGAAAATCAACTTAAAACTCTAGT…	High_priority_dual_direction
chr5	75678257	T/C	chr5_75678257	AGGGGCCG_AGGTGCTGGATGGATCGATCTTGGAAATGATGTGAAGGGAAGAAGACAGCAAGCCAGGTCCTCGAGCCATCAGTGATT_GACAGGGGCTGCCAGGAGCCAGCACA_GGAGTCCCCACCCATGACAAGGTCATGTGGGAGGGTTCTGGTGGGCAAGGCGAGCCAGAACTCGAGGGGTGCCT_CTCTGGGCCTGCCTGAGCATCTACCCCAAAACCAGAATCTGTTTTACTATTTCACGACTTTCAC[T/C]AACTCTTCTGACATTAATGGGGAGCTATCCCCGACCACCTTTCTCTGTAAGAAAATCAACTTAAAACTCTAGTTAATAAGTCTCCTGG_ACATAATAGGAGTGTTTCAATTCAAACCCCTCTGATGACTTTCTAGCTTGC…	High_priority_dual_direction
chr5	75678345	G/C	chr5_75678345	CAGGGGCTGCCAGGAGCCAGCACA_GGAGTCCCCACCCATGACAAGGTCATGTGGGAGGGTTCTGGTGGGCAAGGCGAGCCAGAACTCGAGGGGTGCCT_CTCTGGGCCTGCCTGAGCATCTACCCCAAAACCAGAATCTGTTTTACTATTTCACGACTTTCACT_AACTCTTCTGACATTAATGGGGAGCTATCCCCGACCACCTTTCTCTGTAAGAAAATCAACTTAAAACTCTAGTTAATAAGTCTCCTG[G/C]ACATAATAGGAGTGTTTCAATTCAAACCCCTCTGATGACTTTCTAGCTTGCCTGACAGGTTTGTTCATATTCACAGCCTCCCAACCACAAGAGGAACGAGAAGCTTAAG_ATATTCTAACAATGCAGAGCTTCTCAGAGAA…	High_priority_dual_direction
chr5	75678954	T/C	chr5_75678954	CTTTTGGAGGGTGGCGCCTGACTTTAGAATAATCACCTTTAGAGAAAAATAAGTTTTCTGAAGAAAGGGTCATAAAATGTTAACAGGCCTCCTGGCCAGAAGATGATGTAAATCACCTAAAACTTTTACATATGATAAGTTTGCAGAAAGAAAGCCTGGCTTCGATAAGGATCAAGGAC_TGCTGACCTTGCAGGACTCTACCCCTTCCCCCATTATCCTCTATGCACAACTTAAGGTATAAAAACTACTT[T/C]GGAAAAT_AAAGTGCGGGCCTTGCTCACTGAAGCTTGGTCTCCCCATGTCGTTCTTTCTCTTTCCTTTTCCTTTTCAGCCTGATTTCCCTGGAGCACAGGGGCTCTCTGCATTCACTTTCTTGCCTGGGCTTCTAAGACCCAC…	High_priority_dual_direction
chr5	75679141	G/T	chr5_75679141	TTGCAGGACTCTACCCCTTCCCCCATTATCCTCTATGCACAACTTAAGGTATAAAAACTACTTT_GGAAAAT_AAAGTGCGGGCCTTGCTCACTGAAGCTTGGTCTCCCCATGTCGTTCTTTCTCTTTCCTTTTCCTTTTCAGCCTGATTTCCCTGGAGCACAGGGGCTCTCTGCATTCACTTTCTTGCCTGGGCTTCTAAGACCCACTCGAGAAGGTGCCTAAGGTGGGGCACCTTCCGCGATTCAAGAAG[G/T]CACCTGCC_GCCTATGTGAACAGAGCAAGTCCCGTGCTGGGGCTTTATTGGCTTTCTGCGTAAAACAAGGAATATCAGCCTCTTTTCTCTCCTCTATTTTCTTTTTTTTTTTCTCTTTATTTTTTTTTAAATTTTATTTTAT…	High_priority_dual_direction
chr5	75679149	C/G	chr5_75679149	CTCTACCCCTTCCCCCATTATCCTCTATGCACAACTTAAGGTATAAAAACTACTTT_GGAAAAT_AAAGTGCGGGCCTTGCTCACTGAAGCTTGGTCTCCCCATGTCGTTCTTTCTCTTTCCTTTTCCTTTTCAGCCTGATTTCCCTGGAGCACAGGGGCTCTCTGCATTCACTTTCTTGCCTGGGCTTCTAAGACCCACTCGAGAAGGTGCCTAAGGTGGGGCACCTTCCGCGATTCAAGAAGG_CACCTGC[C/G]GCCTATGTGAACAGAGCAAGTCCCGTGCTGGGGCTTTATTGGCTTTCTGCGTAAAACAAGGAATATCAGCCTCTTTTCTCTCCTCTATTTTCTTTTTTTTTTTCTCTTTATTTTTTTTTAAATTTTATTTTATTTTTAAAC…	High_priority_dual_direction
chr5	75679676	T/C	chr5_75679676	GCATCCAGTACCTTGCATAGAACCTGGACTGGCGACTCGTTTCATACATGATATTATACATGTTTCAATGCTATTCTCCCAAATCTCCCCACCCTCTCCCTCTCCCACAGAGTCCATAAGACTGATCTATACATCGGTGTCTCTTTTGCAGTCTCGTACACAGGGTTATTGTTACCATCTTTCTAAATTCCATTTTCTTAACTGCAAAATTCTTTCCCTATCTCTTTATCTATTCTTTCGCCGACGCCGT[T/C]CTCCCGAGGGAATCCCTGGATCCAGCAGGGGCTGGACCCCGGCAAGGGGTCAATTGGAATGTTGACAGATGCCAGGGAACACAGAAGGGAGTCAGGTAGAATCTGATGTTATGAATTTCAGATGAGTAGGGGATGGATTGGGAG…	High_priority_dual_direction
chr5	75679785	T/C	BovineHD0500021589	GAGTCCATAAGACTGATCTATACATCGGTGTCTCTTTTGCAGTCTCGTACACAGGGTTATTGTTACCATCTTTCTAAATTCCATTTTCTTAACTGCAAAATTCTTTCCCTATCTCTTTATCTATTCTTTCGCCGACGCCGTTCTCCCGAGGGAATCCCTGGATCCAGCAGGGGCTGGACCCCGGCAAGGGGTCAATTGGAATGTTGACAGATGCCAGGGAACACAGAAGGGAGTCAGGTAGAATCTGATG[T/C]TATGAATTTCAGATGAGTAGGGGATGGATTGGGAGAAAAAAATTCCTCCACCAGAGACAGCTGCAGAAGAAGCAGGTGCCCTCCAGGGAGGGCAAGTTTGAGTCAGAGCTAGTCGGGAATCAGTTTTCTGGGGCTACCTTAACA…	High_priority_dual_direction
chr5	75679898	T/A	chr5_75679898	TCTTTATCTATTCTTTCGCCGACGCCGTT_CTCCCGAGGGAATCCCTGGATCCAGCAGGGGCTGGACCCCGGCAAGGGGTCAATTGGAATGTTGACAGATGCCAGGGAACACAGAAGGGAGTCAGGTAGAATCTGATGTTATGAATTTCAGATGAGTAGGGGATGGATTGGGAGAAAAAAATTCCTCCACCAGAGACAGCTGCAGAAGAAGCAGGTGCCCTCCAGGGAGGGCAAGTTTGAGTCAGAGCTAG[T/A]CGGGAATCAGTTTTCTGGGGCTACCTTAACACCGTAGCAT_AGACTGCGTAGCTCAACCAACTAAATTCTCTCTTAA_CTCTGGAGGCCAAAGGCTAAAGCCAAG_CTGTTGGCAGGGCTGTTTCCTTCAAGGGCCAAGAAGG…	High_priority_dual_direction
chr5	75680360	T/C	chr5_75680360	GTTTGTCTATCTCCAAGTTTCCTCTTTTTATAAGGATGTGCCTGCTTCCAAATTTCCTCTTTTCATAAGGATACCAGTTATATTGCATTAGGGGTTGATTTTGACCTCATTTGACCCATAGTGACCTCATTTTAAATTGATTACCTCTAAAAAGCCTCTGTCTTCAAATAAGGACACATTCTAATGTCCTGGGGGTTAGGACTCCAGCATATGGATTGAGGGTAGGTCGCAATGGCACCCCACTCCAGTA[T/C]TCTTGCCTGGAAAATCCCATGGACGGAGGAGCCTGGTAGGCTGCAGTCCATGGGGTCGCTAAGAGTCAGACACCATCTGAGCGACTTCACTTTCACTTTTCACTTTCATGCATTGGAGAAGGAAATGGCAACCCACTCCAGTGT…	High_priority_dual_direction
chr5	75680737	C/T	chr5_75680737	GGCAACCCACTCCAGTGTTCTTGCCTGGAGAATCCCAGGGACGGGGGAGCCTGATGGGCTGCTGTCTATGGGGTCGCACAGAATCGGACACGACTGAAGCGACTTCGCAGCAGCAGCAGCAGTTCAGTTCAGTCACTCAGTTGTGTCCCACCATGGACTGGAGCATGGTCTTTGCGACCCCATGGACTGCAGCACACCAGGCCTCCCTGTCCATCACCAACTCCTGGAGTTTATTCAAACTCATGTCCAT[C/T]GAGTTGGTGATGCCATCCAATCATC_TCATCCTCTGTCATCCCCTTCCCTTCCTGCTTTCAATCTTTCCCAGCATCAGGATCTTTTCAGATGAATCAGTTCTTTGCATCAGGTTGCCAAAGTACTGGTTTCAGCTTCAGCATCA…	High_priority_dual_direction
chr5	75681060	C/T	chr5_75681060	ATCAGGATCTTTTCAGATGAATCAGTTCTTTGCATCAGGTTGCCAAAGTACTGGTTTCAGCTTCAGCATCAGTTGTTCCAATGAATAGTCAGGACTGATTTCCTTTAGAATGGACTGGTTGGATCTCTTTGCTGTCCAAGGGACTCTCAAAGCTTCTCCAGCCCGACAGTTCAAAAGTATCAAATTCTTCGGTGCTCAGCTTTCTTTATAGTCCAACTCTCATATCCACACAGGACTATTGGAAAAACCA[C/T]AGACAGACCTTTGACTAGACAGACCTTTGTTGGAAAAGCAATGTTTTTTTGCTTTTTAATAT_GCTGTCTAGA_TTGGTCATAACTTTTCTTCCAAGGAGCAAGTGTCTTTTAATTTCATGGGTGTAGTCACCATCTGCAGTGA…	High_priority_dual_direction
chr5	75681132	A/G	chr5_75681132	TTGTTCCAATGAATAGTCAGGACTGATTTCCTTTAGAATGGACTGGTTGGATCTCTTTGCTGTCCAAGGGACTCTCAAAGCTTCTCCAGCCCGACAGTTCAAAAGTATCAAATTCTTCGGTGCTCAGCTTTCTTTATAGTCCAACTCTCATATCCACACAGGACTATTGGAAAAACCAC_AGACAGACCTTTGACTAGACAGACCTTTGTTGGAAAAGCAATGTTTTTTTGCTTTTTAATAT_GCTGTCTAG[A/G]TTGGTCATAACTTTTCTTCCAAGGAGCAAGTGTCTTTTAATTTCATGGGTGTAGTCACCATCTGCAGTGATTTGGAGCCCCCCCCCCCCAAAAAATAAAGTCTGTCACTGTATCCACTGTTTCCCCATCCATTTGCCATGAA…	High_priority_dual_direction
chr5	75681294	C/T	chr5_75681294	ACTATTGGAAAAACCAC_AGACAGACCTTTGACTAGACAGACCTTTGTTGGAAAAGCAATGTTTTTTTGCTTTTTAATAT_GCTGTCTAGA_TTGGTCATAACTTTTCTTCCAAGGAGCAAGTGTCTTTTAATTTCATGGGTGTAGTCACCATCTGCAGTGATTTGGAGCCCCCCCCCCCCAAAAAATAAAGTCTGTCACTGTATCCACTGTTTCCCCATCCATTTGCCATGAAGTGATGAGACCAGATGCCA[C/T]GATCTTAGTTTTCTGAATATTGAGTTCTAAGCCAACTTTTTCACTCTTCTCTTTCACTTGTATCAAGAGGCT_CTTTAGTTCTTCTTTGCTTTCTGCCATAAGGGTGGTGTTATCTGCATATCTGAGGTTATTGATATTTC…	High_priority_dual_direction
chr5	75681366	T/G	chr5_75681366	TTAATAT_GCTGTCTAGA_TTGGTCATAACTTTTCTTCCAAGGAGCAAGTGTCTTTTAATTTCATGGGTGTAGTCACCATCTGCAGTGATTTGGAGCCCCCCCCCCCCAAAAAATAAAGTCTGTCACTGTATCCACTGTTTCCCCATCCATTTGCCATGAAGTGATGAGACCAGATGCCAC_GATCTTAGTTTTCTGAATATTGAGTTCTAAGCCAACTTTTTCACTCTTCTCTTTCACTTGTATCAAGAGGC[T/G]CTTTAGTTCTTCTTTGCTTTCTGCCATAAGGGTGGTGTTATCTGCATATCTGAGGTTATTGATATTTCTCCTGGCAATCCTGATTCCAGCTTGTGTTTCATCCAGTCCAGCATTTCTCG_TGATGTACTCTGCATGTAAGT…	High_priority_dual_direction
chr5	75681485	G/A	chr5_75681485	TGTCACTGTATCCACTGTTTCCCCATCCATTTGCCATGAAGTGATGAGACCAGATGCCAC_GATCTTAGTTTTCTGAATATTGAGTTCTAAGCCAACTTTTTCACTCTTCTCTTTCACTTGTATCAAGAGGCT_CTTTAGTTCTTCTTTGCTTTCTGCCATAAGGGTGGTGTTATCTGCATATCTGAGGTTATTGATATTTCTCCTGGCAATCCTGATTCCAGCTTGTGTTTCATCCAGTCCAGCATTTCTC[G/A]TGATGTACTCTGCATGTAAGTTAAATAAGCAGGGTGACAATATACAGCCTTGAG_GTACTCCTTTTCCTATTTGGGACCAGTGTGTTGTTGCATGTCCAGTTCTAATTGTTGCTTCTTGACCTGCATACAGATTTCTCAGGA…	High_priority_dual_direction
chr5	75681539	G/C	chr5_75681539	TGCCAC_GATCTTAGTTTTCTGAATATTGAGTTCTAAGCCAACTTTTTCACTCTTCTCTTTCACTTGTATCAAGAGGCT_CTTTAGTTCTTCTTTGCTTTCTGCCATAAGGGTGGTGTTATCTGCATATCTGAGGTTATTGATATTTCTCCTGGCAATCCTGATTCCAGCTTGTGTTTCATCCAGTCCAGCATTTCTCG_TGATGTACTCTGCATGTAAGTTAAATAAGCAGGGTGACAATATACAGCCTTGA[G/C]GTACTCCTTTTCCTATTTGGGACCAGTGTGTTGTTGCATGTCCAGTTCTAATTGTTGCTTCTTGACCTGCATACAGATTTCTCAGGAGGCAGGTCAGGTGGTCTGGAATTCCCACCTCTCGCAGAATTTTCCACAGTTTGT…	High_priority_dual_direction
chr5	75681772	A/G	chr5_75681772	ACAATATACAGCCTTGAG_GTACTCCTTTTCCTATTTGGGACCAGTGTGTTGTTGCATGTCCAGTTCTAATTGTTGCTTCTTGACCTGCATACAGATTTCTCAGGAGGCAGGTCAGGTGGTCTGGAATTCCCACCTCTCGCAGAATTTTCCACAGTTTGTTGTGATCCACATAGTCAAAGGCTTTGGTGGAGTCCATTAAACAGAATTAGATATTTTTCTGGAACTCTCTTGGTTTTTCAATGATCCAGTG[A/G]ATGTTGGCAAC_TTGATCTCTGGTTCCTCTGCTTTTTCTAAATCCAGCTTGAACATCTGGAAGTTCAC_GGTTCATGTACTGTTGAAGCCTCACTTGGAGAATTTTGAGCATTACTTTGCTGGCGTGTGAGATGAGTGCAATT…	High_priority_dual_direction
chr5	75681839	C/T	chr5_75681839	AATTGTTGCTTCTTGACCTGCATACAGATTTCTCAGGAGGCAGGTCAGGTGGTCTGGAATTCCCACCTCTCGCAGAATTTTCCACAGTTTGTTGTGATCCACATAGTCAAAGGCTTTGGTGGAGTCCATTAAACAGAATTAGATATTTTTCTGGAACTCTCTTGGTTTTTCAATGATCCAGTGA_ATGTTGGCAAC_TTGATCTCTGGTTCCTCTGCTTTTTCTAAATCCAGCTTGAACATCTGGAAGTTCA[C/T]GGTTCATGTACTGTTGAAGCCTCACTTGGAGAATTTTGAGCATTACTTTGCTGGCGTGTGAGATGAGTGCAATTATGCAGTAGTTTGAGCATTCTTTGCCATCGATTTTCTTTGGGATTGTAATGAAAACTGACCTTTTCCA…	High_priority_dual_direction
chr5	75682032	A/G	chr5_75682032	AC_TTGATCTCTGGTTCCTCTGCTTTTTCTAAATCCAGCTTGAACATCTGGAAGTTCAC_GGTTCATGTACTGTTGAAGCCTCACTTGGAGAATTTTGAGCATTACTTTGCTGGCGTGTGAGATGAGTGCAATTATGCAGTAGTTTGAGCATTCTTTGCCATCGATTTTCTTTGGGATTGTAATGAAAACTGACCTTTTCCAGTCCTGTGGCCACTGCTGAATTTTCCAAATTTGTTGGTGTATTGAGTGCA[A/G]CACTTTCAGAGCATCATCTTTTAGGACTTGAAATAGCTCAACTGGAATTCCATCACCTCCATTTGCTTTGCTCTTAGTGATGCTTCCTAAGGCCCACTTGACTTCACATTCCAGGATGTCTGGCTCTAGGTGAGGGATCACA…	High_priority_dual_direction
chr5	75682250	C/T	chr5_75682250	AATTTTCCAAATTTGTTGGTGTATTGAGTGCAA_CACTTTCAGAGCATCATCTTTTAGGACTTGAAATAGCTCAACTGGAATTCCATCACCTCCATTTGCTTTGCTCTTAGTGATGCTTCCTAAGGCCCACTTGACTTCACATTCCAGGATGTCTGGCTCTAGGTGAGGGATCACACCATCGTGATTATCTGGATCAGGAAGATCTTTTTTGTATAGTTCTTCTGTGTGTTCTTGCCACCTCTTCTTAATA[C/T]CTTCTGCTTCTGTTAGGTCCATACCACTTCTGTCCTTTATTGTGT_CCATCTTTGCATGAAAATTTCCCTTGGTATATCTAATTTTCTTGAAGAGATCTCTAGTCTTTTGTATTCTATTGTTTTCCTCTATTTCTTTGCATTG…	High_priority_dual_direction
chr5	75682295	T/C	chr5_75682295	ATCATCTTTTAGGACTTGAAATAGCTCAACTGGAATTCCATCACCTCCATTTGCTTTGCTCTTAGTGATGCTTCCTAAGGCCCACTTGACTTCACATTCCAGGATGTCTGGCTCTAGGTGAGGGATCACACCATCGTGATTATCTGGATCAGGAAGATCTTTTTTGTATAGTTCTTCTGTGTGTTCTTGCCACCTCTTCTTAATAC_CTTCTGCTTCTGTTAGGTCCATACCACTTCTGTCCTTTATTGTG[T/C]CCATCTTTGCATGAAAATTTCCCTTGGTATATCTAATTTTCTTGAAGAGATCTCTAGTCTTTTGTATTCTATTGTTTTCCTCTATTTCTTTGCATTGATA_GCTGAGGAAGGCTTTCTTATCTCTCCTTACTATTCTTTGGAA…	High_priority_dual_direction
chr5	75682497	T/C	chr5_75682497	ATAC_CTTCTGCTTCTGTTAGGTCCATACCACTTCTGTCCTTTATTGTGT_CCATCTTTGCATGAAAATTTCCCTTGGTATATCTAATTTTCTTGAAGAGATCTCTAGTCTTTTGTATTCTATTGTTTTCCTCTATTTCTTTGCATTGATA_GCTGAGGAAGGCTTTCTTATCTCTCCTTACTATTCTTTGGAACTCTGCACTCAAATAGTTATATCTTTCCTTTTCTCCTTTGCCTTTCACTTCTCTTCTTT[T/C]CATAGCTG_TTTGTAAGGCCTCCTCAGACAACCATTTTGCCTTTTGCATTTCGTTTTCTTGGGGATGT_TCTTGATT_CCTGTCTCCTGTACAATGTCACAAACCTCTGTCCACAGTTCTTCAGGCACTCTGTCTATCAGA…	High_priority_dual_direction
chr5	75682505	G/A	chr5_75682505	TGCTTCTGTTAGGTCCATACCACTTCTGTCCTTTATTGTGT_CCATCTTTGCATGAAAATTTCCCTTGGTATATCTAATTTTCTTGAAGAGATCTCTAGTCTTTTGTATTCTATTGTTTTCCTCTATTTCTTTGCATTGATA_GCTGAGGAAGGCTTTCTTATCTCTCCTTACTATTCTTTGGAACTCTGCACTCAAATAGTTATATCTTTCCTTTTCTCCTTTGCCTTTCACTTCTCTTCTTTT_CATAGCT[G/A]TTTGTAAGGCCTCCTCAGACAACCATTTTGCCTTTTGCATTTCGTTTTCTTGGGGATGT_TCTTGATT_CCTGTCTCCTGTACAATGTCACAAACCTCTGTCCACAGTTCTTCAGGCACTCTGTCTATCAGATCTAATCCC…	High_priority_dual_direction
chr5	75682564	T/A	chr5_75682564	TTCCCTTGGTATATCTAATTTTCTTGAAGAGATCTCTAGTCTTTTGTATTCTATTGTTTTCCTCTATTTCTTTGCATTGATA_GCTGAGGAAGGCTTTCTTATCTCTCCTTACTATTCTTTGGAACTCTGCACTCAAATAGTTATATCTTTCCTTTTCTCCTTTGCCTTTCACTTCTCTTCTTTT_CATAGCTG_TTTGTAAGGCCTCCTCAGACAACCATTTTGCCTTTTGCATTTCGTTTTCTTGGGGATG[T/A]TCTTGATT_CCTGTCTCCTGTACAATGTCACAAACCTCTGTCCACAGTTCTTCAGGCACTCTGTCTATCAGATCTAATCCCTTGAATATATTTCTCACTTCCACTGTATAATCATAAGGGATTTGATTTAGG_TCATACCT…	High_priority_dual_direction
chr5	75682572	T/C	chr5_75682572	GTATATCTAATTTTCTTGAAGAGATCTCTAGTCTTTTGTATTCTATTGTTTTCCTCTATTTCTTTGCATTGATA_GCTGAGGAAGGCTTTCTTATCTCTCCTTACTATTCTTTGGAACTCTGCACTCAAATAGTTATATCTTTCCTTTTCTCCTTTGCCTTTCACTTCTCTTCTTTT_CATAGCTG_TTTGTAAGGCCTCCTCAGACAACCATTTTGCCTTTTGCATTTCGTTTTCTTGGGGATGT_TCTTGAT[T/C]CCTGTCTCCTGTACAATGTCACAAACCTCTGTCCACAGTTCTTCAGGCACTCTGTCTATCAGATCTAATCCCTTGAATATATTTCTCACTTCCACTGTATAATCATAAGGGATTTGATTTAGG_TCATACCTAAATGGTC…	High_priority_dual_direction
chr5	75682695	G/A	chr5_75682695	CTCAAATAGTTATATCTTTCCTTTTCTCCTTTGCCTTTCACTTCTCTTCTTTT_CATAGCTG_TTTGTAAGGCCTCCTCAGACAACCATTTTGCCTTTTGCATTTCGTTTTCTTGGGGATGT_TCTTGATT_CCTGTCTCCTGTACAATGTCACAAACCTCTGTCCACAGTTCTTCAGGCACTCTGTCTATCAGATCTAATCCCTTGAATATATTTCTCACTTCCACTGTATAATCATAAGGGATTTGATTTAG[G/A]TCATACCTAAATGGTCTAGTGGTTTTCCCTACTTTCTTCAATTTAAGTCTGAATTTGGCAATAAGGAATTCATGATCTGAGCCACAGTCAGCTCCCAGTCTTGTTTTTGCTGACTGTATAGAGCTTTTCCATCTTTGACT…	High_priority_dual_direction
chr5	75682854	C/T	chr5_75682854	TCCACAGTTCTTCAGGCACTCTGTCTATCAGATCTAATCCCTTGAATATATTTCTCACTTCCACTGTATAATCATAAGGGATTTGATTTAGG_TCATACCTAAATGGTCTAGTGGTTTTCCCTACTTTCTTCAATTTAAGTCTGAATTTGGCAATAAGGAATTCATGATCTGAGCCACAGTCAGCTCCCAGTCTTGTTTTTGCTGACTGTATAGAGCTTTTCCATCTTTGACTGCAAAGAATATAATCAAT[C/T]TGATTTCAGTATTGACCATCTGGTGATGTCGATGTGTAAAGTCTTCTCTTGTGTTGTTGGAAGAGGGTGTTTGCTATGACCAGTGTGTTCTCTTGGCAAAACTCTATTAGCTTTTGCCCTGCTTCATTCTGTACTCCAAGGCC…	High_priority_dual_direction
chr5	75683074	T/C	chr5_75683074	CCATCTTTGACTGCAAAGAATATAATCAATC_TGATTTCAGTATTGACCATCTGGTGATGTCGATGTGTAAAGTCTTCTCTTGTGTTGTTGGAAGAGGGTGTTTGCTATGACCAGTGTGTTCTCTTGGCAAAACTCTATTAGCTTTTGCCCTGCTTCATTCTGTACTCCAAGGCCAAATTTGCCTGTTACTCCAAGTATTTCTTGACTTCCTAGTTCTGCATTCTGGTCCCTTATAATGAAAAGGACATCT[T/C]TTTTGGGTGTTAGTTCTTGAAGAATTTGTAGGTCTTCATAGAACCATTCAACTTCAGCTTCT_TCAGTGTTACTGGTTGAGGCATAGACTTGGATTACTGTGATATGGAATGGTTTGCCTTGGAAATGAACAGAGATCATTCT…	High_priority_dual_direction
chr5	75683396	G/T	chr5_75683396	CTGGTTGAGGCATAGACTTGGATTACTGTGATATGGAATGGTTTGCCTTGGAAATGAACAGAGATCATTCTGTCGTTTTTGACATTGCATCCAAGTACTGCATTTCAGACTCTTGTTGACCATGATGGCTACTCCATTTCTTTGAAGGGATTCTTGCCCATAGTAGTAGATATAATGGTCATCTGAATTAAATTCACCCATTCCAGTCCATTTTAGTTCACTGATTCCTAAAATGTTGATGTTTACT_CTT[G/T]CCATCTCCTATTTGA_CCACTTCCAATTTACCTTGGTTTGTGGACCTAACATTCCAGGTTCCTATGCAGTGTTGCTCTTTCCAGCATCAGACTTTACTTCCATCACTAGTCACATCCACAGGTGGGTGTTGTTTTTGCTTTGG…	High_priority_dual_direction
chr5	75683411	A/G	chr5_75683411	ACTTGGATTACTGTGATATGGAATGGTTTGCCTTGGAAATGAACAGAGATCATTCTGTCGTTTTTGACATTGCATCCAAGTACTGCATTTCAGACTCTTGTTGACCATGATGGCTACTCCATTTCTTTGAAGGGATTCTTGCCCATAGTAGTAGATATAATGGTCATCTGAATTAAATTCACCCATTCCAGTCCATTTTAGTTCACTGATTCCTAAAATGTTGATGTTTACT_CTTG_CCATCTCCTATTTG[A/G]CCACTTCCAATTTACCTTGGTTTGTGGACCTAACATTCCAGGTTCCTATGCAGTGTTGCTCTTTCCAGCATCAGACTTTACTTCCATCACTAGTCACATCCACAGGTGGGTGTTGTTTTTGCTTTGGCTCAGTCTCTTCATT…	High_priority_dual_direction
chr5	75683575	T/C	chr5_75683575	CATCTGAATTAAATTCACCCATTCCAGTCCATTTTAGTTCACTGATTCCTAAAATGTTGATGTTTACT_CTTG_CCATCTCCTATTTGA_CCACTTCCAATTTACCTTGGTTTGTGGACCTAACATTCCAGGTTCCTATGCAGTGTTGCTCTTTCCAGCATCAGACTTTACTTCCATCACTAGTCACATCCACAGGTGGGTGTTGTTTTTGCTTTGGCTCAGTCTCTTCATTCTTTCTGGAGTTAGTTCTCCA[T/C]TGATCTCCAGTAGCATATTGGGCACCTACCGACCTGATGAGTTCATCTTTCAGTGTCCTATCTTTACCTTCTCATACTGAG_GGTAGGTAGGTGTGTGCTTAGTCGTTT_AGTTGTGTCTGACTTTTTGCAATATCATGAA…	High_priority_dual_direction
chr5	75683656	G/A	chr5_75683656	ATTTGA_CCACTTCCAATTTACCTTGGTTTGTGGACCTAACATTCCAGGTTCCTATGCAGTGTTGCTCTTTCCAGCATCAGACTTTACTTCCATCACTAGTCACATCCACAGGTGGGTGTTGTTTTTGCTTTGGCTCAGTCTCTTCATTCTTTCTGGAGTTAGTTCTCCAT_TGATCTCCAGTAGCATATTGGGCACCTACCGACCTGATGAGTTCATCTTTCAGTGTCCTATCTTTACCTTCTCATACTGA[G/A]GGTAGGTAGGTGTGTGCTTAGTCGTTT_AGTTGTGTCTGACTTTTTGCAATATCATGAACTTCAGCCCATCAGTCTTCTCTCTCCTTGGGATTTTCCAGGCAAGAACACTGGAGTGGGTTGTCATTTCCTCCTCCAGGGAAT…	High_priority_dual_direction
chr5	75683683	T/C	chr5_75683683	TTGTGGACCTAACATTCCAGGTTCCTATGCAGTGTTGCTCTTTCCAGCATCAGACTTTACTTCCATCACTAGTCACATCCACAGGTGGGTGTTGTTTTTGCTTTGGCTCAGTCTCTTCATTCTTTCTGGAGTTAGTTCTCCAT_TGATCTCCAGTAGCATATTGGGCACCTACCGACCTGATGAGTTCATCTTTCAGTGTCCTATCTTTACCTTCTCATACTGAG_GGTAGGTAGGTGTGTGCTTAGTCGTT[T/C]AGTTGTGTCTGACTTTTTGCAATATCATGAACTTCAGCCCATCAGTCTTCTCTCTCCTTGGGATTTTCCAGGCAAGAACACTGGAGTGGGTTGTCATTTCCTCCTCCAGGGAATCTTTAGGACCCAGGGATCAATCCCAAGA…	High_priority_dual_direction
chr5	75684023	T/C	chr5_75684023	GTTGTCATTTCCTCCTCCAGGGAATCTTTAGGACCCAGGGATCAATCCCAAGATTCCTGTGTCTCTTGCATTGGCAGGCAGATTCTTTACCACTGAGCCATCTGAGAAGTCCATGAACTGTGTTGAGGGGAGATGCAACTCACCCCTTAATAGGAATG_ATGGGAAGAGTCAGAAAAGGAAACATGAGCTGTTGTTAGACCAGGAAGGGTTTGGAAAGGC_TCAAGGATCAGAGTGAGTGAGTGAAGTCTCT[T/C]AGTCATGTCCGACTCTTTGCGACC_CT_GTGGACTATAGCCCACCAGGCTCCTCTGTCCATGGGATTTTCCAGGCAAGAATACTGGAGTGGGTTGCCAGATCAA_ACAAGGGTC_CAATTAGGAAGCATACAGAGAATTCAG…	High_priority_dual_direction
chr5	75684047	C/T	chr5_75684047	TCTTTAGGACCCAGGGATCAATCCCAAGATTCCTGTGTCTCTTGCATTGGCAGGCAGATTCTTTACCACTGAGCCATCTGAGAAGTCCATGAACTGTGTTGAGGGGAGATGCAACTCACCCCTTAATAGGAATG_ATGGGAAGAGTCAGAAAAGGAAACATGAGCTGTTGTTAGACCAGGAAGGGTTTGGAAAGGC_TCAAGGATCAGAGTGAGTGAGTGAAGTCTCTT_AGTCATGTCCGACTCTTTGCGAC[C/T]CT_GTGGACTATAGCCCACCAGGCTCCTCTGTCCATGGGATTTTCCAGGCAAGAATACTGGAGTGGGTTGCCAGATCAA_ACAAGGGTC_CAATTAGGAAGCATACAGAGAATTCAGTTCTAGGTTAAGAGGGAAGCCCTG…	High_priority_dual_direction
chr5	75684049	T/C	chr5_75684049	TTTAGGACCCAGGGATCAATCCCAAGATTCCTGTGTCTCTTGCATTGGCAGGCAGATTCTTTACCACTGAGCCATCTGAGAAGTCCATGAACTGTGTTGAGGGGAGATGCAACTCACCCCTTAATAGGAATG_ATGGGAAGAGTCAGAAAAGGAAACATGAGCTGTTGTTAGACCAGGAAGGGTTTGGAAAGGC_TCAAGGATCAGAGTGAGTGAGTGAAGTCTCTT_AGTCATGTCCGACTCTTTGCGACC_C[T/C]GTGGACTATAGCCCACCAGGCTCCTCTGTCCATGGGATTTTCCAGGCAAGAATACTGGAGTGGGTTGCCAGATCAA_ACAAGGGTC_CAATTAGGAAGCATACAGAGAATTCAGTTCTAGGTTAAGAGGGAAGCCCTGGG…	High_priority_dual_direction
chr5	75684125	A/G	chr5_75684125	TGAGAAGTCCATGAACTGTGTTGAGGGGAGATGCAACTCACCCCTTAATAGGAATG_ATGGGAAGAGTCAGAAAAGGAAACATGAGCTGTTGTTAGACCAGGAAGGGTTTGGAAAGGC_TCAAGGATCAGAGTGAGTGAGTGAAGTCTCTT_AGTCATGTCCGACTCTTTGCGACC_CT_GTGGACTATAGCCCACCAGGCTCCTCTGTCCATGGGATTTTCCAGGCAAGAATACTGGAGTGGGTTGCCAGATCA[A/G]ACAAGGGTC_CAATTAGGAAGCATACAGAGAATTCAGTTCTAGGTTAAGAGGGAAGCCCTGGGCGTCTGGAATTCTGGCAGTGGCTGGGGTGAATAAGGAAGAAGTC_AATGTGCTGGCCTTGGCCTGATGGCCCTTTG…	High_priority_dual_direction
chr5	75684290	T/C	chr5_75684290	TTGCGACC_CT_GTGGACTATAGCCCACCAGGCTCCTCTGTCCATGGGATTTTCCAGGCAAGAATACTGGAGTGGGTTGCCAGATCAA_ACAAGGGTC_CAATTAGGAAGCATACAGAGAATTCAGTTCTAGGTTAAGAGGGAAGCCCTGGGCGTCTGGAATTCTGGCAGTGGCTGGGGTGAATAAGGAAGAAGTC_AATGTGCTGGCCTTGGCCTGATGGCCCTTTGGGGAAGATGATAACCAGTTCCAGCTGG[T/C]CTGGGGCCACTGGATAGCTGACCCCTCTTCCATTCTTGATAATTCAGGGCCAAGGCATGA_ATGAATGCTTCCTCTCCCTCAGGCATAATTGAGGATGAGTGTGGTTCCTCCTTCTAGGAAAAAAAAAAAAAAAAAGCA…	High_priority_dual_direction
chr5	75684350	A/G	chr5_75684350	AATACTGGAGTGGGTTGCCAGATCAA_ACAAGGGTC_CAATTAGGAAGCATACAGAGAATTCAGTTCTAGGTTAAGAGGGAAGCCCTGGGCGTCTGGAATTCTGGCAGTGGCTGGGGTGAATAAGGAAGAAGTC_AATGTGCTGGCCTTGGCCTGATGGCCCTTTGGGGAAGATGATAACCAGTTCCAGCTGGT_CTGGGGCCACTGGATAGCTGACCCCTCTTCCATTCTTGATAATTCAGGGCCAAGGCATG[A/G]ATGAATGCTTCCTCTCCCTCAGGCATAATTGAGGATGAGTGTGGTTCCTCCTTCTAGGAAAAAAAAAAAAAAAAAGCACAGGTGATCTTCCCCAAGGTGATTGAAGCCGAGATAACATCACTGAGCACCATTGACCCGTT…	High_priority_dual_direction
chr5	75684520	T/C	Hapmap48524-BTA-92140	TGATAACCAGTTCCAGCTGGT_CTGGGGCCACTGGATAGCTGACCCCTCTTCCATTCTTGATAATTCAGGGCCAAGGCATGA_ATGAATGCTTCCTCTCCCTCAGGCATAATTGAGGATGAGTGTGGTTCCTCCTTCTAGGAAAAAAAAAAAAAAAAAGCACAGGTGATCTTCCCCAAGGTGATTGAAGCCGAGATAACATCACTGAGCACCATTGACCCGTTCTGTGCAGAGGAAGGTCCATGGAAGTTCC[T/C]GAACCTTTGTCGTTGTTCAGTTGCTCAGTCATATCTGACTGTTTGTGAGCCCATGGGCTGCTGCAGACCAGGCCTCTCTGTCCCTCACTATCTCCTGGAGCTTGCCCAAGTTCATGCCCATTGCATTGGTGATGCCATCCAG…	Normal_priority_single_direction
chr5	75684897	G/A	chr5_75684897	TGGTGATGCCATCCAGCCATCTCATCCTCTGACACCCTCTTCTCCTTCTGTCCTCAATCTTTCCCAGCATAGGGGACTTTTCCAATGAGTTGGCTGTTTGTGTCAGTTGCCCCAAATCAG_CTTCAGCTTCAGCGTCAGTCCTTCCAATGAATATTCAGGGTTGATTTCCTTTAACATTGACTGGTTTGATCTCCTTGCTGCCTCAGGAGTCTTTTCCAGCACCACAGTTTAAAGGCATCAATTCTTTGGC[G/A]TTCTGCCTTCTTTATGGTCCAGCTCTTACAACAGTATGTGACCACTGGGAAGACCTTAGCTGTGACTATATGGACCTTTGTTGGCAGAGTGATGTCTCTGATTTTCAATACACTGCCTAGGTTTGTCATAGCTTTCCTGCCAA…	High_priority_dual_direction
chr5	75685461	C/T	chr5_75685461	GCCTTAGTGGGTATTGAGGCTACAGAGGGAGTGGTCCCTTGAAGAGAGATAGTGATACAGAGACTTTCTGAAGCCCACAGGAGAACTAGCTGCATGAAAAG_CCACCCCATCAACCAGGCTGGAAGGAGAGAGCAGTGCTGGGGGTCAGGTCCTGGGGCAGCACTCAGATGGGAGAGGCCCAGATGGCCTTGGACCCTAGCCAGGGCTGATGACCCCATGCATCTGAATCTACTTCGCTCTCCTCATCTGC[C/T]TTCCCACCAAATTCTAACCCCCACCTGGCCTCATTGCCTGACCATCTCATGTGAGAAACCCCATCTGTCC_AGTCAGTTTCCCTACTCCCATGCTAATCACCCTAAGACACATGCTTTACACTTCCTCTTTTGTACTCAAGAA…	High_priority_dual_direction
chr5	75685531	C/T	chr5_75685531	AAGCCCACAGGAGAACTAGCTGCATGAAAAG_CCACCCCATCAACCAGGCTGGAAGGAGAGAGCAGTGCTGGGGGTCAGGTCCTGGGGCAGCACTCAGATGGGAGAGGCCCAGATGGCCTTGGACCCTAGCCAGGGCTGATGACCCCATGCATCTGAATCTACTTCGCTCTCCTCATCTGCC_TTCCCACCAAATTCTAACCCCCACCTGGCCTCATTGCCTGACCATCTCATGTGAGAAACCCCATCTGTC[C/T]AGTCAGTTTCCCTACTCCCATGCTAATCACCCTAAGACACATGCTTTACACTTCCTCTTTTGTACTCAAGAAATT_ATCAATTCG_AAAGAATCAAATTATGTAACAGAGAGTTCAGTCTAGATATAGC_ACCAAAACCACA…	High_priority_dual_direction
chr5	75685606	T/A	chr5_75685606	CAGGTCCTGGGGCAGCACTCAGATGGGAGAGGCCCAGATGGCCTTGGACCCTAGCCAGGGCTGATGACCCCATGCATCTGAATCTACTTCGCTCTCCTCATCTGCC_TTCCCACCAAATTCTAACCCCCACCTGGCCTCATTGCCTGACCATCTCATGTGAGAAACCCCATCTGTCC_AGTCAGTTTCCCTACTCCCATGCTAATCACCCTAAGACACATGCTTTACACTTCCTCTTTTGTACTCAAGAAAT[T/A]ATCAATTCG_AAAGAATCAAATTATGTAACAGAGAGTTCAGTCTAGATATAGC_ACCAAAACCACAGTTTAGAGAGAAGCAGGATCTTATGCAGTACCCCTGAGAAAATGCAGCTAAACTTAGGAACAGAGGATGAGCACTC…	High_priority_dual_direction
chr5	75686259	C/T	chr5_75686259	ATCTCTTTGTCCAGGCCTCTCCCCAAGATGCCTTCCAGGGGTCTCTGAATTCTTGCCTGGAGCACAGTCTTCAGTCTCACAGGAGAGCATTATCAGTGATGTTCCTAGGTCTCATTTCCTCATGGCTAGCCACTGTCTCCTCACTCCTCATTCCCCAGCTGGAGGCTCAGATCCATCCTGACCTACAACAGGAAGAATAAACAGAGTTGTAGAAGTTTCCCAGACCTCCTTAAGACTCTGTTCTTGCCTC[C/T]GGGTCCAACCTTGTTTCTG_AGAGCCAGAGGTACTTATGCCTAACAACTGAATCCCTGCATTCCTCTCCATGACAAACTCTCTATTCTAAAAACTCAAGATGATCCTCAAAT_TCATAAAGAATATCTACCAAAAGACCTACCA…	High_priority_dual_direction
chr5	75686370	T/C	chr5_75686370	TCATTTCCTCATGGCTAGCCACTGTCTCCTCACTCCTCATTCCCCAGCTGGAGGCTCAGATCCATCCTGACCTACAACAGGAAGAATAAACAGAGTTGTAGAAGTTTCCCAGACCTCCTTAAGACTCTGTTCTTGCCTCC_GGGTCCAACCTTGTTTCTG_AGAGCCAGAGGTACTTATGCCTAACAACTGAATCCCTGCATTCCTCTCCATGACAAACTCTCTATTCTAAAAACTCAAGATGATCCTCAAA[T/C]TCATAAAGAATATCTACCAAAAGACCTACCACTAACTTCATATTAATGGTGAGAAACTTGAAACTTTCCCCCTAAGATC_GGGAACAAAATAAGGATATCCCCTCCCAGTACTCCTTTCCAACATTATACTGAAAGGTCTAG…	High_priority_dual_direction
chr5	75687034	T/C	chr5_75687034	TACTTAGGTATAAAGCTAACAAAATATGTACAAGATCTACATGGGGAAAACTCTGATGAACAAAATAAAGAAAAACTAAATATATGGAGAGATATTCCATATTCATGGGCAGACACACTCAATCTTGTAAAGATGTCAGTTCTTCCCAAATTGATCTATAGAGTCAATCCCATCCCAATCAAA_ATCCC_TGGAAGTTATTTTGTGGATATTACCAAAATGATTCTGAAGTTAATATGGAGAAGCAAAAGAC[T/C]GAGAATAGTCAACACTATATTGAAGAAAAACAAGTTGGAGGACCAACACCACCTAATTTTGACTCACTGTAAAAACTACAATAATCAAGACAGTGCAGTATTGGTGAAAGAACAGAC_AAATAGATCAATGGACTAGAATAC…	High_priority_dual_direction
chr5	75687418	G/A	chr5_75687418	TAGAATACAGAGCTTAATAGACCCACAGAAATATAGTCAATTGATCTTTGACAAAGGAGCAAATGCAATACAATAGAGAAAAGATAGTTTTTTCACAAATGGTGCTGCACAAATTGAATCTAGACAAAGACTTTATATCCTTAACAAAAATTGACTCAAAGTGGATCGTTCTGTAGATCTTGGTATAAAATGCAAAACTATCAAATTCCTGGAAGGTAACACAAGAGAAAGT_CTAGATGACTTAGGTGTG[G/A]TGATGCCTTTTTAGGTGCATGCCACCAAAAGTACAATCCATGGAAGAAAAAACTGATAGGTTGGACTCCATTAAAATTAAAAAATATCTGCTCTGTGAAAGACAATGTTAAG_AGAATGAAAGGACAAGCCACAGAGTGGGAG…	High_priority_dual_direction
chr5	75688218	G/A	chr5_75688218	AGCAGCTTCATTTAGAGTTGCCCAAACTTGGAAGTGATCAAGATGCTCTTCAGTACAGTGAATGTGAAAGTAAAAGTCACTCAGCTGTGTCCAACTCTTTGTGACCCCATGGACTCTACAGTCCATGGAATTCTCCAGGCCAGAATATTGGAGTGGGTAGCCTTCCCC_TTC_TCCAGGGGATCTTCCCAACCCAGGGATAGAACCCAGGTTTCCTGCATTTCAGACAGATTCTTTACCAGCTGAGCCACCA[G/A]GGAAGCCCACTCTTCAGCAAGTGAATGGACAAATAAGCTGGGATACATTCAGACAGTGGAGTATCACTCAGTACTAAAAAAAAAAAAAAAAAAAGATTAGTTATGAAGACGTGAAAAGACACAGAAGAAACTTAAATGCACA…	High_priority_dual_direction
chr5	75689902	G/A	BovineHD0500021593	A_ATTAATATCTAATT_GAACCTATTGTATCCTGACCCTCGCCGACGTCGTCCCTGCTTCGAACTCTCTGGATCAGCCGGGGCTGGACCCCGGCAGAGACAGTAAAAAGA_TCAG_TGATGGCCAAAGGTTAGGAGAGAAATGAATACGTGGAGCACAGAGGATTTTTGCAGCTGCTGTGATACTGTAATGGTGGATAAATATCATTAGACATTTGTCCAAAC_CCAGAATGTACAACACCAAGCGTGAACCCTA[G/A]TTTAAGCTATGGACTTC_GGGAGACAGTGCAAAGAGCATAAGCTGGAGTCAAGATTGCCAGGAGAAATATCAATAACCTCAGATATGCAGATGACACCACCCTTATGGCAAAAAGTGAAGAGGAACTAAAAAGTCTCTT…	High_priority_dual_direction
chr5	75689919	C/T	chr5_75689919	ACCTATTGTATCCTGACCCTCGCCGACGTCGTCCCTGCTTCGAACTCTCTGGATCAGCCGGGGCTGGACCCCGGCAGAGACAGTAAAAAGA_TCAG_TGATGGCCAAAGGTTAGGAGAGAAATGAATACGTGGAGCACAGAGGATTTTTGCAGCTGCTGTGATACTGTAATGGTGGATAAATATCATTAGACATTTGTCCAAAC_CCAGAATGTACAACACCAAGCGTGAACCCTAG_TTTAAGCTATGGACTT[C/T]GGGAGACAGTGCAAAGAGCATAAGCTGGAGTCAAGATTGCCAGGAGAAATATCAATAACCTCAGATATGCAGATGACACCACCCTTATGGCAAAAAGTGAAGAGGAACTAAAAAGTCTCTTGATGAAAATGAAAGAGGAG…	High_priority_dual_direction
chr5	75690275	G/C	chr5_75690275	AACTAAAAAGTCTCTTGATGAAAATGAAAGAGGAGAGTGAAAAAGTTGGCTTAAATCTCAGCATTCAGAAAACGAAGATCATGGCATCTGGTCCCATCACTTCATGGCAAATAGATGGGGAAACAGTGGAAACAGTGTCAGACTTTATTTTGGGGGGCTCCAAAATCATGGCAGATGGTGACTGCAGCCATGAAATTAAAAGACGCTTA_CTCCTTGGAAGGAAAGTTATGACCAACCTGGATAGCATATG[G/C]AAAAA_CAGAGACATTACTTTGCCAACAAAGTTTCGTCCAGTCAAGGCTATGGTTTTTCCAGTGGTCAGGGCTGGACTATAAAGAAAGCTGAGCATAGAATTGATGCTTTTGAATTGTGGTATTGGAGAAGACTCTTGAGAGT…	High_priority_dual_direction
chr5	75690280	A/G	chr5_75690280	AAAAGTCTCTTGATGAAAATGAAAGAGGAGAGTGAAAAAGTTGGCTTAAATCTCAGCATTCAGAAAACGAAGATCATGGCATCTGGTCCCATCACTTCATGGCAAATAGATGGGGAAACAGTGGAAACAGTGTCAGACTTTATTTTGGGGGGCTCCAAAATCATGGCAGATGGTGACTGCAGCCATGAAATTAAAAGACGCTTA_CTCCTTGGAAGGAAAGTTATGACCAACCTGGATAGCATATGG_AAAA[A/G]CAGAGACATTACTTTGCCAACAAAGTTTCGTCCAGTCAAGGCTATGGTTTTTCCAGTGGTCAGGGCTGGACTATAAAGAAAGCTGAGCATAGAATTGATGCTTTTGAATTGTGGTATTGGAGAAGACTCTTGAGAGTCCCTT…	High_priority_dual_direction
chr5	75691556	T/A	chr5_75691556	CATGGGACCTTTTGAAGGAGGTCACCATTATCTTCATTACCTCAACCATAGTTTGGCCTCAGGTCAAATAACAGGGAGGGAACACAGTCCTACCATTCAACAGAAAACTGGATTAAAGATTTACTGAGCATGGCTCTGAGCCAT_GCCATGTAGGGCCACCCAACATGGATGGGTCATGGTGGAGAGGTCTGACAGAATGTGGTCCACTGGAGAAGGGAATGGCAAACCACTTCAGTATTCTTGCCTTGAG[T/A]ACC_CCATGAACAGTATGAAAAGGCAAAATGATAGGACACTGAAACAGGAACTCCTCAGGTC_GGTATGTGCCCAATATGCTACAGGAGATCAGTGGAGAAATAACTCCAGAAAGAATGAAGGGATGGAGCCAAAGCAAAAAC…	High_priority_dual_direction
chr5	75691559	C/A	chr5_75691559	GGGACCTTTTGAAGGAGGTCACCATTATCTTCATTACCTCAACCATAGTTTGGCCTCAGGTCAAATAACAGGGAGGGAACACAGTCCTACCATTCAACAGAAAACTGGATTAAAGATTTACTGAGCATGGCTCTGAGCCAT_GCCATGTAGGGCCACCCAACATGGATGGGTCATGGTGGAGAGGTCTGACAGAATGTGGTCCACTGGAGAAGGGAATGGCAAACCACTTCAGTATTCTTGCCTTGAGT_AC[C/A]CCATGAACAGTATGAAAAGGCAAAATGATAGGACACTGAAACAGGAACTCCTCAGGTC_GGTATGTGCCCAATATGCTACAGGAGATCAGTGGAGAAATAACTCCAGAAAGAATGAAGGGATGGAGCCAAAGCAAAAACAAT…	High_priority_dual_direction
chr5	75693087	C/T	chr5_75693087	GATCAGTTCAAAGAAATAGAGGAAAACAACAGAATGGGAAAGAATAGAGATCTCTTCAAGAAAATTAGAGATACCAAGGGAAAATTTCATGC_AAAGATGGGCTCGATAAAGGACAGAAATGGTA_TGGACCTAACAGAAGCAGAAGATATTAAGAAGAGGTGGCAAGAATACACAGAAGAACTGTACAAAAAAGATCTTCATGACCCAGATAATTACGATGGTGTGATCACTCACCTAGAGCCAGACATTC[C/T]GGAATGTGAAGTCAAGTGGGCCTTAGGAAGCATCACTATGAGCAAAGCAAGTGGAGGTGATGGAATTCCAGTTGAGCTGTTTCAAATCCTGAAAGATGATGCTCTGAAAGTGCTGCACTCAATACACCAACAAATTTGGAAA…	High_priority_dual_direction
chr5	75693910	C/G	chr5_75693910	CAAATGACTGGTCCAAATCAGGAAAGGAGTACATCAAGCCTGTATATTGTCACCGTGCTTATTTAACTTATATGCAGAGTACTTCATGAGAAATGCTG_GACTGGAAGAAACACAAGCTGGAATCAAGATTGCCGGGAGAAATATCAATAACCTCAGATATGCAGATGACACCACCTTTATGGGAGAAAGCGAGGAAGAACTAAAGAGCCTCTTGATGAAAGTGAAAGAGAAGAGTGAAAAAGTTGGCTTA[C/G]AACTTAACATTCAGAAAACTAAGATCATGGCATCTGTTCCCATCACTTCATAGCAAATAAA_TGGGGAAACAGTGGATACAGTGACAGACTTCATTTTCTTGGGCTCCACTGCAGATGGTGACTGCAGCCATGAAATTAAAAG…	High_priority_dual_direction
chr5	75694382	G/A	chr5_75694382	GTCTGTCTAGTCAAAGCTGTGGTTTTTCCAGTAGTCGTGTATGGATGTGAGAGTTGGACTATAAAGAAAGCTTAGCGCTGAAGAATTGATGCTTTTGAACTGTGG_TGTTGGAGAAGACTCTTAAGAGTCCCTTGGACTGCAAAGAGACCCAACCAGTCCATGCTAAAGGAAATCAGTTCTGAATATTCATTGGAAGTACTGATGCTGAAGCTGAAACTCCAATACTTTAGCCACCTGATGCAAAGAACTG[G/A]CTCATTTAAAAAGACCC_TGATGCTGGGAACGATTGAAGGCAGGAAGATAAGGGGACGACAGAGGATGAGATGGTTAGATGGCATCACCA_ACTCAATGGACATGAGCTTGAGTAAACTCCAGAAGTTGGTGATGGACAGGGA…	High_priority_dual_direction
chr5	75694527	G/C	chr5_75694527	GACCCAACCAGTCCATGCTAAAGGAAATCAGTTCTGAATATTCATTGGAAGTACTGATGCTGAAGCTGAAACTCCAATACTTTAGCCACCTGATGCAAAGAACTGG_CTCATTTAAAAAGACCC_TGATGCTGGGAACGATTGAAGGCAGGAAGATAAGGGGACGACAGAGGATGAGATGGTTAGATGGCATCACCA_ACTCAATGGACATGAGCTTGAGTAAACTCCAGAAGTTGGTGATGGACAGGGAGGC[G/C]TGATGGGCTGCAGTCCATGGGGTCGCAAAGAGTCGGATACGACTGAGCGACTGAACTGAACTGGACTGATGTTTCAGTGCAGGTTCATCACTAGTGACTAATGTGTAGGTCTGGTTCACTGGGGAAGCTGCCCAGATGTAG…	High_priority_dual_direction
chr5	75694978	C/G	chr5_75694978	CTCTAAAGAAAAGTTTTAAAAAATCTTTAAAGCTCAAGTTGGAG_GCGTGCCTATTCTGTCTACACCCCAACCTCTGCCCCATCCCAGCTGGCTTCCCTAATCTTGCACCTGGTACCCTGGGTCCCAGCCCTGGGGCATGGGGCCCAGCTCCCCCTTGATAGCAATGCTTCAGATCAAACCAGCTTTCACTGTCACTGTAATCAGGGGTGGGGACACCCTTCTCCTTGGGCAACAGCTGTCTGTCACTAGT[C/G]ATCGCCTGGAGCCTCTTAGCTTCGAACTCCACTGCCCAGAGACCCTGTGAAACAGCCCAGCATTTGAGGAGGGAGCCTGGTTTGTCATGCAGGGATTTTCCTGGACTTCATCACATGAAGGCAGTTGTTTTATCTGTCTCTGC…	High_priority_dual_direction
chr5	75695460	G/A	BovineHD0500021595	ACCCTTGAAAAACAGAGATGGTTTCCTGCATGGTTATCTGTCCTCATTTGCAGTTCCCTATTTTTGGCACAGGTGCCCCTGCCAGTGGGGAGATATGAGGGGGGAGCTTCTCTGGCCCTGGAAGAGCTAGTGGTCCAGGGCAAAGTCATTGAGATGGTCCAGGGAGAGCAATGGGAGGAGGGAGAGGAGTGGTGATAGCAACTGCCCTGGAGGTATCGTCTGCC_CCGAGGCCTGCTCCTGCACTCCATCC[G/A]TCCACTCAGCTACACAAAGAAATGCCTGGGGCCACCGCTCCCAGCTCTGCAGGGTTCTGTGATGATATCATCCAGTGCTCTGTGATTCAGTTCAGTTCAGTTCAGCCG_CTCAGTCATCTCTGAATCTTTGCAACCCCATGAA…	High_priority_dual_direction
chr5	75696134	A/G	chr5_75696134	ACTCTCAAGAGTCTTCTCCAACACCACAGTTCAAAAGCATCAATTCTTCGGCGCTCAGCTTTCTTCACAGTCCAACTCTCACATCCATACATGACCACTGGAAAAACCATAGCCTTGACTAGATGGACCTTTGTTGGCAAAGTAATGTTTCTGCTTTTTAGTATGATGTCTAGGTTGGTCATACATTCCTTCCAAGGAGTAAGCATCTTTTAATTTCATGGCTGCAGTCACCATCTGCAGTGATTTTGGA[A/G]CCCATAAAAATAAAGTTAGCCACTGTTTCCCCATCTATTTCCCATG_AAGTGATGGGACCAGATGCCATGATC_TTCATTTTCTGAATATTGATCTTCAAGCCAACTTTTTCACTCTCCTCTTTCACTTTCATCAAGAGGCTCT…	High_priority_dual_direction
chr5	75696727	G/A	chr5_75696727	GTTGTTCCATGTCCAATTCTAACTGTTGCTTCTTGACCTGCATACAA_ATTT_CTCAGGAG_GCAGGTCAGGTGGTCTGGGATTCCCATCTCTTTCAGAATTTTCC_GCAGTTTGTTGTGACCCACACAAAGGCTTTGGCATAGTCAATAAAGCAGAACTAGATGCTTTTCTGGAACTCTC_TTGCTTTTTTGATGATTCAGCAGATGTTGGCAATTTGATCTCGGGTTCCTCTGCCATTTCTAAAACCAGCTTG[G/A]ACATCTTAAAGTTCATGGTTCACATATTGCTGAAGACTGGCTTGGAGAATTTTCAGCATTACTTTGCTGGTGTGTGAGATGAGTGCAATTGTGCGGTAGTTAGATCGTTCTTTGGCATTGCCTTTCTTTGGGTTTGGAG…	High_priority_dual_direction
chr5	75697097	T/C	chr5_75697097	GCCTTTCTTTGGGTTTGGAGTGAAAAGTGACCTTTCCTATTCCTGTGGCCACTGTTGAGTTTTCCAAATTTGCTGACATATTGAGTGCAGCACTTTCACAGCATCATCTTTTAGGATTTGAAATAGCTCAACTGGAATTCCATCACCTCCACTTGCTTTATTCGTAGTGGTACTTCCTAAGGCTCACTTGACTTCACATTCCAGGATGTCTGGCTCCAGGTGAGGGATCACACCATCATGATTATCTGGG[T/C]CATGAAGATCTTTTTTGTATACTTCTGTGTATTCTTGCCACCACTTCTTAGTATCTTCTGTTTCTGTTAGGTCCCTACG_ATTTCTGTCCTTTATC_GAGCCCATCTTTGCATGAAATGTTCCCTTGGTATCTCTAATTTCTTG…	High_priority_dual_direction
chr5	75697176	G/T	chr5_75697176	ATTGAGTGCAGCACTTTCACAGCATCATCTTTTAGGATTTGAAATAGCTCAACTGGAATTCCATCACCTCCACTTGCTTTATTCGTAGTGGTACTTCCTAAGGCTCACTTGACTTCACATTCCAGGATGTCTGGCTCCAGGTGAGGGATCACACCATCATGATTATCTGGGT_CATGAAGATCTTTTTTGTATACTTCTGTGTATTCTTGCCACCACTTCTTAGTATCTTCTGTTTCTGTTAGGTCCCTAC[G/T]ATTTCTGTCCTTTATC_GAGCCCATCTTTGCATGAAATGTTCCCTTGGTATCTCTAATTTCTTGAAGAGATCTCTAGTTTTTCCCATTCTATTGTTTTCCTCTATTTCTTTGCACTGATCACTGAGAAAGGCTTTCTTATATC…	High_priority_dual_direction
chr5	75697915	G/A	chr5_75697915	TGATCTGAGCCACAGTAGCTCCCGGTCTTGTTTTGGCTGACTGTATAGAGCTTCTCCATGTTTGGCTGCAAAGAAAAAATCAATCTGATTTTGGTGTTGACCATCTGGTGATGTCCATGTGTAGAGTCTTCTCTTGTGTTGTTGGAAGAGGGTGTTTGCTATGACTGGTGTGTTCTCTTGGCAAAACTCTATTAGCCTTTGCCCTGCTTCATTCTGTCTTCCAAGGCCAAATTTGCCTGTTACTCCAGGT[G/A]TTTCTTGACTTCCTACTTTTGCATTCCTGTCCCCTATAAAGAGAAGGACATCTTTTGGGGGTGTT_AGTTCTAAAAGGTCTTGTAGGTCTTCATAGAACCGTC_CAACTTCAGCTTCTTCAGCATTACTGGT_TGGGGCATAGA…	High_priority_dual_direction
chr5	75698301	T/C	chr5_75698301	CATAGACTTGGATTACTGTG_ATATTGAATGATTTGCCTTGGAAACGAACAGAGATCATTCTGTCGTTTTTGAGATTGCATCCAAGTATTGCATTTCGGACTCTTTTGTTGACCATGATGGCTACTCCATTTCTTTGAAGGGATTCTTGCCCATAGTAGTAGATATAATGGTCATCTGTGTTAAATTCACCCATTCCAGTCCATTTTAGTTTGCTGATTCCTAGAATGTCGACATTCACTCTTGCAATCTC[T/C]TGTTTGACCACTTCCAACTTGCCTTGATTCATGGACCTGACATTCCAGGTTCCTAT_GCAAC_ATTGCTCTTTACAGCATTGGACCTTGCTTCTATCACCAGTCACATCCACAACAGGGTGTTGTTTTCGCTTTGGCTCTGTC…	High_priority_dual_direction
chr5	75698362	C/T	chr5_75698362	GTCGTTTTTGAGATTGCATCCAAGTATTGCATTTCGGACTCTTTTGTTGACCATGATGGCTACTCCATTTCTTTGAAGGGATTCTTGCCCATAGTAGTAGATATAATGGTCATCTGTGTTAAATTCACCCATTCCAGTCCATTTTAGTTTGCTGATTCCTAGAATGTCGACATTCACTCTTGCAATCTCT_TGTTTGACCACTTCCAACTTGCCTTGATTCATGGACCTGACATTCCAGGTTCCTAT_GCAA[C/T]ATTGCTCTTTACAGCATTGGACCTTGCTTCTATCACCAGTCACATCCACAACAGGGTGTTGTTTTCGCTTTGGCTCTGTCTCTGCATTCTTGCTGGAGTTTTCTCTCCACTGATCTCCAGTAGCATACTGGGCACCTACCGA…	High_priority_dual_direction
chr5	75698664	T/A	chr5_75698664	CAGGGTGTTGTTTTCGCTTTGGCTCTGTCTCTGCATTCTTGCTGGAGTTTTCTCTCCACTGATCTCCAGTAGCATACTGGGCACCTACCGACCTGCTGAATTCATCTTTC_AGTGTCCTATCTTTTTGCCTTTTCATACTGTACATGGGGTTCTCAAGGCAAGAATACTGAAGTGGTTTGCCATTCCCTTCTTCAATGAACCACATTCTGTCAGACCTCTCCACCATGGCCCGTCCATCCTGGGTGGCCCC[T/A]ATGGGT_TGGCTTAGTTTCATTGAATTAGACAAGTTGTGGTCT_GTGTGATCAGATTGGCTAGTTGTCTGCGATTGTGGTTTCAGTCTGTCTGCCCTCTGATGCCCTCTCTTAGCA_CTTACCTTCCTACTTGGGTTAGCTGC…	High_priority_dual_direction
chr5	75698670	T/A	chr5_75698670	GTTGTTTTCGCTTTGGCTCTGTCTCTGCATTCTTGCTGGAGTTTTCTCTCCACTGATCTCCAGTAGCATACTGGGCACCTACCGACCTGCTGAATTCATCTTTC_AGTGTCCTATCTTTTTGCCTTTTCATACTGTACATGGGGTTCTCAAGGCAAGAATACTGAAGTGGTTTGCCATTCCCTTCTTCAATGAACCACATTCTGTCAGACCTCTCCACCATGGCCCGTCCATCCTGGGTGGCCCCT_ATGGG[T/A]TGGCTTAGTTTCATTGAATTAGACAAGTTGTGGTCT_GTGTGATCAGATTGGCTAGTTGTCTGCGATTGTGGTTTCAGTCTGTCTGCCCTCTGATGCCCTCTCTTAGCA_CTTACCTTCCTACTTGGGTTAGCTGCAGGAGC…	High_priority_dual_direction
chr5	75698706	T/C	chr5_75698706	TGGAGTTTTCTCTCCACTGATCTCCAGTAGCATACTGGGCACCTACCGACCTGCTGAATTCATCTTTC_AGTGTCCTATCTTTTTGCCTTTTCATACTGTACATGGGGTTCTCAAGGCAAGAATACTGAAGTGGTTTGCCATTCCCTTCTTCAATGAACCACATTCTGTCAGACCTCTCCACCATGGCCCGTCCATCCTGGGTGGCCCCT_ATGGGT_TGGCTTAGTTTCATTGAATTAGACAAGTTGTGGTC[T/C]GTGTGATCAGATTGGCTAGTTGTCTGCGATTGTGGTTTCAGTCTGTCTGCCCTCTGATGCCCTCTCTTAGCA_CTTACCTTCCTACTTGGGTTAGCTGCAGGAGCGGTGGAGAGGAACTACCCCA_TGTCCAAGGTCAGGG…	High_priority_dual_direction
chr5	75698778	A/G	chr5_75698778	TCCTATCTTTTTGCCTTTTCATACTGTACATGGGGTTCTCAAGGCAAGAATACTGAAGTGGTTTGCCATTCCCTTCTTCAATGAACCACATTCTGTCAGACCTCTCCACCATGGCCCGTCCATCCTGGGTGGCCCCT_ATGGGT_TGGCTTAGTTTCATTGAATTAGACAAGTTGTGGTCT_GTGTGATCAGATTGGCTAGTTGTCTGCGATTGTGGTTTCAGTCTGTCTGCCCTCTGATGCCCTCTCTTAGC[A/G]CTTACCTTCCTACTTGGGTTAGCTGCAGGAGCGGTGGAGAGGAACTACCCCA_TGTCCAAGGTCAGGGG_CAGCG_GTTGCACTTGGCTGCAGCAGCTGTGAAGAGACACCCTACTTTCAAGGTAAGAGAAACCCAAGTAA…	High_priority_dual_direction
chr5	75698830	A/G	chr5_75698830	CTGAAGTGGTTTGCCATTCCCTTCTTCAATGAACCACATTCTGTCAGACCTCTCCACCATGGCCCGTCCATCCTGGGTGGCCCCT_ATGGGT_TGGCTTAGTTTCATTGAATTAGACAAGTTGTGGTCT_GTGTGATCAGATTGGCTAGTTGTCTGCGATTGTGGTTTCAGTCTGTCTGCCCTCTGATGCCCTCTCTTAGCA_CTTACCTTCCTACTTGGGTTAGCTGCAGGAGCGGTGGAGAGGAACTACCCC[A/G]TGTCCAAGGTCAGGGG_CAGCG_GTTGCACTTGGCTGCAGCAGCTGTGAAGAGACACCCTACTTTCAAGGTAAGAGAAACCCAAGTAAGATGGTAGGCTCTGTGATTGTATCCTTTAAACA_TGTC_TGGAATGTACTCA…	High_priority_dual_direction
chr5	75699059	C/T	BovineHD0500021596	GCGGTGGAGAGGAACTACCCCA_TGTCCAAGGTCAGGGG_CAGCG_GTTGCACTTGGCTGCAGCAGCTGTGAAGAGACACCCTACTTTCAAGGTAAGAGAAACCCAAGTAAGATGGTAGGCTCTGTGATTGTATCCTTTAAACA_TGTC_TGGAATGTACTCACTTTTCTCACCCCACTGTCACCACCATT_GTCCCCTCCAGCATCAGCTTCACCCAAATGACTTCCTACTCTGTGATAACCCTGTCTCCAGCCT[C/T]CTTAGTGTGGCAGCCTGAGCCGTCTGGTCAAAAAGCAAATCTGGGGCTTTCCTGGTGGTCCAC_TGGTTAACAGTCCACCTGCCAGTGCAGACTGGTATAAGGTCACGGATTCAATCCGTGGTCTGGGAGGGCCAACT…	High_priority_dual_direction
chr5	75699122	C/G	chr5_75699122	CTGTGAAGAGACACCCTACTTTCAAGGTAAGAGAAACCCAAGTAAGATGGTAGGCTCTGTGATTGTATCCTTTAAACA_TGTC_TGGAATGTACTCACTTTTCTCACCCCACTGTCACCACCATT_GTCCCCTCCAGCATCAGCTTCACCCAAATGACTTCCTACTCTGTGATAACCCTGTCTCCAGCCTC_CTTAGTGTGGCAGCCTGAGCCGTCTGGTCAAAAAGCAAATCTGGGGCTTTCCTGGTGGTCCA[C/G]TGGTTAACAGTCCACCTGCCAGTGCAGACTGGTATAAGGTCACGGATTCAATCCGTGGTCTGGGAGGGCCAACTAAGCCTATGCACCACAACTACTGAAGCCCA_TGTGCCCTAGAGTCTGTGCTCCCCAGCAAGAGAAG…	High_priority_dual_direction
chr5	75699226	A/G	chr5_75699226	CCCCACTGTCACCACCATT_GTCCCCTCCAGCATCAGCTTCACCCAAATGACTTCCTACTCTGTGATAACCCTGTCTCCAGCCTC_CTTAGTGTGGCAGCCTGAGCCGTCTGGTCAAAAAGCAAATCTGGGGCTTTCCTGGTGGTCCAC_TGGTTAACAGTCCACCTGCCAGTGCAGACTGGTATAAGGTCACGGATTCAATCCGTGGTCTGGGAGGGCCAACTAAGCCTATGCACCACAACTACTGAAGCCC[A/G]TGTGCCCTAGAGTCTGTGCTCCCCAGCAAGAGAAGCCAAGGCAATGAGAAGCCCACACACCAACTAGAGCGTAGCTCCTACTTGCCCCACCTAGAAAAAGCCTTCGTGCAGCAATGAAGACCCAGAGCAGCCACAAATTTT…	High_priority_dual_direction
chr5	75699715	T/C	chr5_75699715	GTCCTAAATTCTTACAGTGGCCCAAGAGTCCCCCTAGAACGTGAGCTGTCACCAAATCTCCATTTCTTCATGTCCCCCGATGTGCCCCTCCCCCCTTCCGCCGTGC_CCCTGCCCCAGTGCGCTCGCCCAAGAAGGGTTGGGTCCCGGTCTTTCCCCCCGCGGGCCGGTCGCCATGTCCTC_GCTGACCGGCATCCCCCGCCCCTCTGGGGCGGGTGGATGGACGGACGCCAATATTCTCTTATCTCTGGGA[T/C]GCTTATTGGACTGTCTTCCCTCCCCAGCCAACTCCCACCCACCCTTCTGGTCTCCCCTTAAAAGACGCTTGTGGTGGGATCTTCCCCAGAGTTCAGGCTTGATCAGGCAACCCTGTGGTTTG_CCTCCC_GTAGCAGCTTTA…	High_priority_dual_direction
chr5	75701706	T/C	chr5_75701706	TCACTCACCTGGAGCCAGACATCCTGGAATGCAAAGTCAAGTGGGCCTTAGAAAGCATCACTATGAACAAAGC_TAGTGGAGGTGATGGAATTCCAGTTGAGCTGTTTCAAATCCTGAAAGATGATGCTCTGAAAGTGCTGCACTCAGTATGCCAGCAAATTTGGAAAACTCAGCAGTGGCCATAGGACTGGAAAAGGTCAGTTTTCATTCCAATCCCAAAGAAATGCAATACCAAAGAATGATCTAACTA[T/C]CGCACAG_TTGCACTCATCTCACACGCCAGCAAATTAATGCTGAAAATTCTCCAAGCCAGGCTTCAGCAAT_ACATGAACCGTGAACTTCCTGATGTTCAAGCTGGTTTTAGAAATGGCAGAGGAACCCGAGGTCAAATTGCC…	High_priority_dual_direction
chr5	75703584	A/G	chr5_75703584	CTTCTCAAACCTATATCTTTTTATTTGTGAAGTGGGGCTCTCTCCTACTCTCCTTGATTTGGTCAAAACAGGTCAGATATTCATGCTGTAGGCCAGTCACTGCCCAAGCAGAAGGAAGCTTCCAAAACTGCTTTAATTAAATTATGACTCTTTTTTTTTTTTTAAGTCACGATTCTGATTATGAATTGCAATAAAGAACTATCTTCCCTGAACATAAGGATCTCCCAGACACCTGGAAAATCATGGTTCT[A/G]TTAGAAGAAGTGGGGAGCAGTCGCGAGGAGTACATAAATTGTTGCTGGATATTAAGTTACTCCAAAATCAACAATTTAAAACAATAAACATTGTCTCATATAGTCTCATATGAGGATCAGAAATCTGGGAGCAGTTTAGCAAGG…	High_priority_dual_direction
chr5	75704721	A/G	chr5_75704721	CAGCTGGCTGTCAGTTCATGATACTTGGATTAGTTGAATCTGATTCTCTTCTGTGAACTTGAATGAAGAAGACTTGGTGAGAGAGTGAGGATATGGTCG_CGGGAGCAGAAGCTGCAAACCACGCTGTGGTGGACACAGATACACACTGAGACCCACTGAGAAGGGCCTGTTAACCAGGGGCTGGGGTTCTGCTGACTCCATTGAAAGCCCATTAAGGGAGTTCCACCTTGCCCAAGTCATGAGCTTTCCC[A/G]AGGGACAAGGGAGAAGATATATAATAATTAATGGGTGTAACACAAAGGCCTGGACATCTTGGCCTGACACAACTCTGAAGGAACATTTTAGCTCCTATGGGATTT_GTCAGACACTTGTGGGTCTGAATCACAGTTCAACTTC…	High_priority_dual_direction
chr5	75704826	T/G	chr5_75704826	CAGAAGCTGCAAACCACGCTGTGGTGGACACAGATACACACTGAGACCCACTGAGAAGGGCCTGTTAACCAGGGGCTGGGGTTCTGCTGACTCCATTGAAAGCCCATTAAGGGAGTTCCACCTTGCCCAAGTCATGAGCTTTCCCA_AGGGACAAGGGAGAAGATATATAATAATTAATGGGTGTAACACAAAGGCCTGGACATCTTGGCCTGACACAACTCTGAAGGAACATTTTAGCTCCTATGGGATT[T/G]GTCAGACACTTGTGGGTCTGAATCACAGTTCAACTTCTCCCTCTACTTAGTCCTGTTTCTATCCCTTCCCCTCCA_CAGTCTTTGATTCTAAGGGTGTTCCTTAGTAAACACCCTGCACACT_GAACTGTCTCCAAGTCTAAT…	High_priority_dual_direction
chr5	75704972	A/G	chr5_75704972	AGGGACAAGGGAGAAGATATATAATAATTAATGGGTGTAACACAAAGGCCTGGACATCTTGGCCTGACACAACTCTGAAGGAACATTTTAGCTCCTATGGGATTT_GTCAGACACTTGTGGGTCTGAATCACAGTTCAACTTCTCCCTCTACTTAGTCCTGTTTCTATCCCTTCCCCTCCA_CAGTCTTTGATTCTAAGGGTGTTCCTTAGTAAACACCCTGCACACT_GAACTGTCTCCAAGTCTAATTCCT[A/G]AG_AAAC_CTGACCTGCAACAGTCAGTAGCTGGAATGGTTCAAGAAAGCTGGCACAAAGATAAGGTTTTGTATCTGCCCAGGCAGGAGTGGGACCCATTACTGGTGGCAGGTTGAGCATAAATAGCCCCCAGCACAAAGCG…	High_priority_dual_direction
chr5	75704974	G/A	chr5_75704974	GGACAAGGGAGAAGATATATAATAATTAATGGGTGTAACACAAAGGCCTGGACATCTTGGCCTGACACAACTCTGAAGGAACATTTTAGCTCCTATGGGATTT_GTCAGACACTTGTGGGTCTGAATCACAGTTCAACTTCTCCCTCTACTTAGTCCTGTTTCTATCCCTTCCCCTCCA_CAGTCTTTGATTCTAAGGGTGTTCCTTAGTAAACACCCTGCACACT_GAACTGTCTCCAAGTCTAATTCCTA_A[G/A]AAAC_CTGACCTGCAACAGTCAGTAGCTGGAATGGTTCAAGAAAGCTGGCACAAAGATAAGGTTTTGTATCTGCCCAGGCAGGAGTGGGACCCATTACTGGTGGCAGGTTGAGCATAAATAGCCCCCAGCACAAAGCGG_…	High_priority_dual_direction
chr5	75704978	C/T	chr5_75704978	AAGGGAGAAGATATATAATAATTAATGGGTGTAACACAAAGGCCTGGACATCTTGGCCTGACACAACTCTGAAGGAACATTTTAGCTCCTATGGGATTT_GTCAGACACTTGTGGGTCTGAATCACAGTTCAACTTCTCCCTCTACTTAGTCCTGTTTCTATCCCTTCCCCTCCA_CAGTCTTTGATTCTAAGGGTGTTCCTTAGTAAACACCCTGCACACT_GAACTGTCTCCAAGTCTAATTCCTA_AG_AAA[C/T]CTGACCTGCAACAGTCAGTAGCTGGAATGGTTCAAGAAAGCTGGCACAAAGATAAGGTTTTGTATCTGCCCAGGCAGGAGTGGGACCCATTACTGGTGGCAGGTTGAGCATAAATAGCCCCCAGCACAAAGCGG_CAGG…	High_priority_dual_direction
chr5	75705112	G/T	chr5_75705112	TCTCCCTCTACTTAGTCCTGTTTCTATCCCTTCCCCTCCA_CAGTCTTTGATTCTAAGGGTGTTCCTTAGTAAACACCCTGCACACT_GAACTGTCTCCAAGTCTAATTCCTA_AG_AAAC_CTGACCTGCAACAGTCAGTAGCTGGAATGGTTCAAGAAAGCTGGCACAAAGATAAGGTTTTGTATCTGCCCAGGCAGGAGTGGGACCCATTACTGGTGGCAGGTTGAGCATAAATAGCCCCCAGCACAAAGCG[G/T]CAGGTCAAATGTTAACATTTGTACCAAC_GGCAAATGACAGT_GGCAGATGTTAGTGTCACTCTTAAAGATCTAAAGGATGCAGAGAAAAATAAATAAATTGAAGGATGTAGAGGTGGTGGTCTCCATCATGACCTCAC…	High_priority_dual_direction
chr5	75705153	T/C	chr5_75705153	AGTCTTTGATTCTAAGGGTGTTCCTTAGTAAACACCCTGCACACT_GAACTGTCTCCAAGTCTAATTCCTA_AG_AAAC_CTGACCTGCAACAGTCAGTAGCTGGAATGGTTCAAGAAAGCTGGCACAAAGATAAGGTTTTGTATCTGCCCAGGCAGGAGTGGGACCCATTACTGGTGGCAGGTTGAGCATAAATAGCCCCCAGCACAAAGCGG_CAGGTCAAATGTTAACATTTGTACCAAC_GGCAAATGACAG[T/C]GGCAGATGTTAGTGTCACTCTTAAAGATCTAAAGGATGCAGAGAAAAATAAATAAATTGAAGGATGTAGAGGTGGTGGTCTCCATCATGACCTCACTGTGTTCGTCAGTTAATGTCCACTGAAAAAAACACTGAG_AT…	High_priority_dual_direction
chr5	75706222	T/C	chr5_75706222	TTAAATGACAATTTATTTATTTACTGGGGTGCACTGGGTCTTCATTGCTGTGCTCAGGTTTTCTGTAGTTGCAGTGAGCGGGGGCTACTCTTCACTGAGGTACACAGGCTTCTCACTGTGGTGGCTTCTCTTACTGTGGAGCACACACTCTAATCACATGGGCTTTAGTTGTTGCACCACGTAGGCTCAGTCATTGGAGC_ACACAGGCTTAGTTGCCCTGAGGCGTGTGGAATCTTCCTAGACCAAGGAT[T/C]GAACCTGTGTCCCCTGCATTGGCAGGTGGATTCTTAACCACTGTACCAGCAGGGAGGTCCAAGGCTTCCAGATTTGAGAAGGACTCAGAGAAGAGAAGGACTGTGCAGCAGGGTTGAGATACAGAGCAAGCAGCCCTACCACT…	High_priority_dual_direction
chr5	75706454	T/C	chr5_75706454	TCTTCCTAGACCAAGGATT_GAACCTGTGTCCCCTGCATTGGCAGGTGGATTCTTAACCACTGTACCAGCAGGGAGGTCCAAGGCTTCCAGATTTGAGAAGGACTCAGAGAAGAGAAGGACTGTGCAGCAGGGTTGAGATACAGAGCAAGCAGCCCTACCACTTGGGTCCTAAGGCTCAGCAGAATCTATGACAGTGGAGGTATCAGCAGTGGGAAGAGATGCCATGTGATAAGCCCTGGTGGGAGAACCG[T/C]AACAGAGACTGCTGGGGCACAGAGGCAAGGCCACATCTTCTGCAGTGGAGAACTGTGCACCTTTAGGAAAATAAC_CCTGTGCCATCG_CTTTGCAGGGCCCTAGTAGAGACACGATGCTTGCCTATGGGATACCCCGGGACC…	High_priority_dual_direction
chr5	75706529	C/T	chr5_75706529	GTCCAAGGCTTCCAGATTTGAGAAGGACTCAGAGAAGAGAAGGACTGTGCAGCAGGGTTGAGATACAGAGCAAGCAGCCCTACCACTTGGGTCCTAAGGCTCAGCAGAATCTATGACAGTGGAGGTATCAGCAGTGGGAAGAGATGCCATGTGATAAGCCCTGGTGGGAGAACCGT_AACAGAGACTGCTGGGGCACAGAGGCAAGGCCACATCTTCTGCAGTGGAGAACTGTGCACCTTTAGGAAAATAA[C/T]CCTGTGCCATCG_CTTTGCAGGGCCCTAGTAGAGACACGATGCTTGCCTATGGGATACCCCGGGACCATGTGGCCACAACTGGGCATCACGGCTTCACTTCGTGAACCTCCCAAGC_CTTAATGTGGGGAAGGCTCAGAACAT…	High_priority_dual_direction
chr5	75706541	G/A	chr5_75706541	CAGATTTGAGAAGGACTCAGAGAAGAGAAGGACTGTGCAGCAGGGTTGAGATACAGAGCAAGCAGCCCTACCACTTGGGTCCTAAGGCTCAGCAGAATCTATGACAGTGGAGGTATCAGCAGTGGGAAGAGATGCCATGTGATAAGCCCTGGTGGGAGAACCGT_AACAGAGACTGCTGGGGCACAGAGGCAAGGCCACATCTTCTGCAGTGGAGAACTGTGCACCTTTAGGAAAATAAC_CCTGTGCCATC[G/A]CTTTGCAGGGCCCTAGTAGAGACACGATGCTTGCCTATGGGATACCCCGGGACCATGTGGCCACAACTGGGCATCACGGCTTCACTTCGTGAACCTCCCAAGC_CTTAATGTGGGGAAGGCTCAGAACATTATGTCATCAGA…	High_priority_dual_direction
chr5	75706728	G/A	chr5_75706728	GGCAAGGCCACATCTTCTGCAGTGGAGAACTGTGCACCTTTAGGAAAATAAC_CCTGTGCCATCG_CTTTGCAGGGCCCTAGTAGAGACACGATGCTTGCCTATGGGATACCCCGGGACCATGTGGCCACAACTGGGCATCACGGCTTCACTTCGTGAACCTCCCAAGC_CTTAATGTGGGGAAGGCTCAGAACATTATGTCATCAGATGGAAGTGGTCCACCTGGGATTACATGTGAACAGGACTGAGGGGT[G/A]GGGAATGAAATCAACAAACCGCATGCCCCAATTCTTCTCCCTTAGCTCATGCTTAGGCTACATAGGGTGGGAGGGTTGCTTAGGACAAGCTGATATAGAGAGAAAAAGCTTGGTCCATTTATGGGTCAGCTAGTATGTGGG…	High_priority_dual_direction
chr5	75706885	C/T	chr5_75706885	CCTCCCAAGC_CTTAATGTGGGGAAGGCTCAGAACATTATGTCATCAGATGGAAGTGGTCCACCTGGGATTACATGTGAACAGGACTGAGGGGTG_GGGAATGAAATCAACAAACCGCATGCCCCAATTCTTCTCCCTTAGCTCATGCTTAGGCTACATAGGGTGGGAGGGTTGCTTAGGACAAGCTGATATAGAGAGAAAAAGCTTGGTCCATTTATGGGTCAGCTAGTATGTGGGTAACCACAGAAAGGG[C/T]GTGGCAGTTGTGTGGCAGCCCCAGTAATGAGTGGTCTTGAAAGATCAATGAAAAATCCCCCAGTGGACCATTTTGAGTAGAGCATTTGGCTATATGTATAGAAGGAAAAGTGGCCCAGGGTTAGAATAAATATAGACTTAAG…	High_priority_dual_direction
chr5	75707682	A/G	chr5_75707682	CTCGTATACAGGGTTATTGTTACCATCTTTCTAAATTCCATATATATGC_GTCAGTATACTGTATTAGTGTTTTTCTTTCTGGCTTACTTCACTCTGTATAATAGGCTCCAAACATCATCTTGGAGCCTGCCTAACAGGGCGCCCAGCCTGGGACATAGGGAGAAAAAGCAGGTGGCAGGGAGCCTGCAATGGAAGAGCCCATGGGAGCCATGATCAATATAGGGATTCCGGCTGAGGATGCTGACAGGCA[A/G]GGAGGGGCCAGAGGGAGGGGGTGGAAATAGAGGGGAGTGGTCACCGTGGTGGCAGGTGCTGCTGCTGAGTGGTTGACAGTGTAACCAGTCCCTAGCGCTGTCTCAAATCTCAGCCACCTGCAAGTTCCCAATTACTTTCCCAG…	High_priority_dual_direction
chr5	75708048	T/G	chr5_75708048	ACCTGCAAGTTCCCAATTACTTTCCCAGTTCTGCAAAGCTTGGCTCTGTGAGTGCCTGGGGATGTCCATTATCCTGCATGGGGCAGAGACGGCCCATTGTCCTCAGTGTCTGCACTTCCCTTTTCCTAATAAAAGGATCTGTGGTGGATACAGAGTGCAGTGTGTTCTCCAAAACATGTCAGTACACCAACCCCCAAAACACGTAAATGTGACCTTATTTGAAAAA_GGAGTCTTTGCAAATGAAATTAAG[T/G]TAAGGATCTCGAGATGAGACCATCCTGGGATATCCAAGTGGCCCCTAAATCTAGTGACAGATGTCTTTAGAAGAAGAAAGCAGAAGATAGGCACAGAGGGGAGGAAGGACCATATGAAGACACAGGCAGAGATTGAAGTTATG…	High_priority_dual_direction
chr5	75709178	C/T	chr5_75709178	AGAAAGCCCAAGCAGAGCAATGAAGACC_CAGTGCAACCAAAAACCTAAATAAGTGATTTTTAAAACAGTTGTATTCAATTTATGACTATTTATTCTGGGATTATATCCTTAAAAAGAAAAGCCAAAACAAAAAAAGCATCTTTCTCTAGTGAAATTAGCAATGATAGACAATG_CGATGACTGGTTTTGACTTTTTCATCCCATAGTTCCTTTTATTTACCTGATATTCCAGGAAGGGAACTAGAAGTAAG[C/T]GGAACATCCCCAATGTAAGAATCAGGAATTGATGGCAAGTTACAAGAGCAGCCATGAACAATAAGGAAACTGACTGATCTGTGGTTGCTTTTGAAAATGTCCTTAACTGCTCCTCCACCCAAACATTGGCAACTGTATGGTG…	High_priority_dual_direction
chr5	75709656	C/A	chr5_75709656	ATCATGCAGGGAAGATACCAAGAGCCTGACAGCATCTTATTTAAAGAATCCACGCCCTTAGAGAACAGACTTGTCATAGCCACGAGGAAGGGATGGATTGGGACTTTGGGGTTAACAGATGTAATCCATTATATACAGAATGACTAAACAGCAAGGTCCTACTGCATAGCACAGGGAAGTATATTTAATATCATCTAATAAACCATTAATGGAAAAGAATTTTTAAAAGAATGTGTAGGACTTTGCTGGC[C/A]GTCCAGTGGTTAGGACTTCATGCTCCACTCAACTCTGCAGGGGGCACAGGCTCAAT_TCCAGGTCAGGGAACTAAGATACCACATGCAGAGTGCCATGTGTCATGGCCA_AAAAATTA_AAAAGAATGTATATATACATATACA…	High_priority_dual_direction
chr5	75709926	A/C	chr5_75709926	ATGCTCCACTCAACTCTGCAGGGGGCACAGGCTCAAT_TCCAGGTCAGGGAACTAAGATACCACATGCAGAGTGCCATGTGTCATGGCCA_AAAAATTA_AAAAGAATGTATATATACATATACATATATAACTGAATCACTTTGCTGTACAGCAGAAATTAACATAATATTGTAAATCAGCCATACTTCAATTTTTAAAAGTCCATGTTTTAAATGTTTCTGTAAGGAAATTCTCCCCCATTTTTATTTTTT[A/C]AATTTTTAGGTATGTATTGGCTGTACTGGGTCTTCACTGCAGTGCACGGGCTTTCTCTACTTGTGGCACGTGTATCTCATTGCCCTGCAGCATGTGGGATCTTGG_TTCCTTGACCAGGGATCAAACTCACGTCCCTTGCA…	High_priority_dual_direction
chr5	75710159	G/A	chr5_75710159	CCCCATTTTTATTTTTTA_AATTTTTAGGTATGTATTGGCTGTACTGGGTCTTCACTGCAGTGCACGGGCTTTCTCTACTTGTGGCACGTGTATCTCATTGCCCTGCAGCATGTGGGATCTTGG_TTCCTTGACCAGGGATCAAACTCACGTCCCTTGCATTGGAAGGCAGATTTTTAACT_GCTGG_ACCACCAGGGAC_GTCCCTTCCATTGTCTTTAGATTTTAAGGAAATTCTGACCACAGCTGCCATTTC[G/A]TTGCAATACTTCTGACTCATCAGCTCAGAAATCATGTGAAAGAGCTGAATGCAGGAAAAACTTCAGATATCAGAATCTCTTCAGGATGATCAGAATGAAGGAAAGTTGCTCAGTCATGTATGACTTTTTGCAATCTCAC…	High_priority_dual_direction
chr5	75710605	A/C	BovineHD0500021601	AGTGGGTTGCCATTTCCTTCTCCAG_GGGGATCTTCCTGACCTGGGGATCAAACCCAGTTCTCCTGAATTGCAGGCAGACACTTTACCCTCTGAGCCACCAGGGATACCAGAATCTCTTCAGGATGATCAGAGTAATACACAGAATTTCAGGGACAAAATTTCAAAAAGTGGGAGTTAAAAAAACAAAAAAGGTCGATAGTGGCCTGCAGTCATGCTCTATGGCTCTCTTTGCACAGTGTTGTATGGGACA[A/C]TGAGTTGCTGGAGGTCTGAGGCCCACAGAGGGGGTTATGCCTAAGCACCAGACAACAAAATGTGAAATACCAAAATGTCAGGGGGAGGTATGGGGTACTGATCAAAGGGAGCCACATATGATGAAAAGGAGGGTAAAGCATAG…	High_priority_dual_direction
chr5	75711540	C/T	chr5_75711540	AGAGGACAATGTCAAGAGGTAGGAACGATGTCCTTCCTCGAAAGGCAAGGTTTCCCTTTGTGAGCCATTGGCCATACTGAGTGCACTTGCCTCTTCCCTAAGCTGATCTCTGGCAGGAGCATTACCCTGAGTGGCTCAGACTAATCAAGTTCTGCCTCCTTGGGTCTGGGGACAGGAATAGATCTTATATCCAAGATCTGATTATTCCAATATCTTTGGTTCTTGAAGGTCATTACCTATTGTTAATTGT[C/T]TATGCTTACTCTCACCTCTGATGGCTCGTTTTCTTGTGAATATGGTGACTGTTAATTAAGGACT_TAGGTGGCTAGGTGAAAAGTCAACATGGTTTGGCCAAAAGTAAAAAAAACAAAAACGTGGTGTCTTCTACAAACAGACA…	High_priority_dual_direction
chr5	75712518	G/C	chr5_75712518	TGTTATGTGGCTGAAACTCCCCTGGGAAAGCAGCTTGAACTGAGCTGAGGGCCT_GGGTGGGCCTCGGAAATACCGTCACTTAAAGGTTGGGCAGAGAAAGAAGAGACCATGAAGGAGAAGCAGAAGGAAATAGAAAAGCATGGTGTTCGGAGGCCAAGGCACAGACACACATCAGGCCCTGAGTGTCCAACAGCATCGAAGCTGCA_TGTCTGCAGTGCTTTAGGTGGCTGTGGGTTTGGCAGTGTGGAGA[G/C]AGAGCTCTGCTGGCTTTGTCAGAAGCAGTGTTT_ATGGAGCCGAT_TTTCTTGGGGGGAGGCGTTAGTGGGAGGCAAGAAGTGATGGTGATGGTTGTAAGCAAGACTCTTTAGAAGCGGCAAGTGTCTCTTCTGCCCAAGGA…	High_priority_dual_direction
chr5	75713861	G/A	chr5_75713861	GTACAG_CACAAGGTGAATGGTGCCTTCTGGAGCTCTGTAACATGGCAGCCCTGTGTGGAGGGGCTGGTGCTGAGAAGGGTGCAAGGCAGGATTGTATGATAGGAAACTCTTGGAGACGTAATGAGGCCTGACTAGGGTGTGGAATAGGGCTGGGTAGAAAGTTCCAAAAGGCTGATTTTTTTTTTTCCAGCTTGTTGCAAGCTTTAATATCATTCACACACAACTGG_TTGCAGAATTTGTCCTTGTATTT[G/A]TACTAAAGATATACACAGGGATGCTTTTATTCATATTTCTATTACTTTTATAAAGAACATGGTTTGAAAAATGTGTCCGGGGGTAGCATTAATGCAGGTTTATCTCCTTTGGTTCTCACTTTATTGCATGCTCCTTTTGTGG…	High_priority_dual_direction
chr5	75715610	G/A	chr5_75715610	GTGAGCCTGTGAGTAGGGATGTGGACCCAGTCTTATGTGGAAGCCCTTTTGACTGCCTGGTGCCCTCATTAGAAAGCCAGGTCAATGAGTAGACCCTAGGGATTATGAGCAAAAGCCCTCACCCCAGCCTGCCCAGATAACCTTTTCCTTTGCCTGGTA_AAGCCTCCATAAACTCTAAGATCTAGCTCCATGGATATCTCCTCCATGGAGCCTCCTCTGATCTCCTAGGAGATGTGTCTCCAGCTTCCAC[G/A]TGCTCCTACTGTGAGTGGGAGGTCCCCACAGAGCATAGGAGTGAGAGGTTTGCACCTGACTCCCCCTGG_ATTGTGCATTCCATGTGGCCAGTCACCGGCTTTTACTAAACTTCATTACCTAGCACATGGCAGGTACTCAGTG…	High_priority_dual_direction
chr5	75715679	G/A	BovineHD0500021604	TAGAAAGCCAGGTCAATGAGTAGACCCTAGGGATTATGAGCAAAAGCCCTCACCCCAGCCTGCCCAGATAACCTTTTCCTTTGCCTGGTA_AAGCCTCCATAAACTCTAAGATCTAGCTCCATGGATATCTCCTCCATGGAGCCTCCTCTGATCTCCTAGGAGATGTGTCTCCAGCTTCCACG_TGCTCCTACTGTGAGTGGGAGGTCCCCACAGAGCATAGGAGTGAGAGGTTTGCACCTGACTCCCCCTG[G/A]ATTGTGCATTCCATGTGGCCAGTCACCGGCTTTTACTAAACTTCATTACCTAGCACATGGCAGGTACTCAGTGCTGGTTAAACAGATGAATACAAGAATTAATGTCAACATTTTACATCCTCCTTCACTCCGCAGAGCTACC…	High_priority_dual_direction
chr5	75716644	A/T	chr5_75716644	AGATTGTCATCAGTGATCAGTAATCAGTGAAAGTCACTCAGTCTGACTCTTTGCAACCCCATGGACAGAATAGTCC_GTGGAATTCTCTAGGCCAGAACACTGGAGTGGGTAAAT_TTTCCCTTTTCCAGGGGGTCTTCCCAACCCAAGGATCAAACCCAGGTCTCTCGCATTGCAGGCGGATTCTTTACCAGCTAAGCCACAAGGGAAGCCCAAGAGTGCTAGAGTGGGTAACCTATCCTTTCTCCAGCTG[A/T]TCGCGCCAACCCAGGAATCGAAGTGGAACCTCCTGCATTGCAGGTGGGTTCTTTACCAGCTGAGCTATGACACCATGCTTGTTTAACTTACATGCAGAGTACATCAGGTTAAACGCCAGGCTGGATGAAGCATAAGCTTGAA…	High_priority_dual_direction
chr5	75717879	G/A	BovineHD0500021605	TTTTTTTTTCCCCTTAAAGGACCAGATGGTAAATGTTGCTTTGCAGGCTACATGATCTCTGTTTCAACTTCTCAGCTTTTCCAATGAAGCATAAAATAGTGGAATAATTAAGAGCAGGGCCTCTGGAGATAGAATAGCTATACTCAAATTCTGTTTCCAAATTCTGTTTCTTCCTTCCTTTTGCAGTCAGAGTTCCTAGGCAGCCTGATGAGGTGGGAAGGCAACCAGGACTCATGCAAGGAGGGTGGGA[G/A]TAATAGAGTACCAGAACTAGGTAGCTCAAGACAACAGACATTTATTGTCTTAGAGTTCTGGAGACTTGAAGTCCAAAGTCAAGGTGTCAACGGGGCTGAGCTCTCTCTGACAGCTTTAGGGGCGAATTCTTCTTTGCCTTGTTC…	High_priority_dual_direction
chr5	75718137	C/T	chr5_75718137	GTACCAGAACTAGGTAGCTCAAGACAACAGACATTTATTGTCTTAGAGTTCTGGAGACTTGAAGTCCAAAGTCAAGGTGTCAACGGGGCTGAGCTCTCTCTGACAGCTTTAGGGGCGAATTCTTCTTTGCCTTGTTCACGCTTCCAGTGTAGGCTGACAATCCTTGATTTTTCTTGCTTGGAGATGCTTCACTACTCTCTGTGTGTCTGTACATCTTCTTTCTGTGCATATCTCTGTGTCCACATGTCCC[C/T]TTTATATGCATGCCAGTTATATTGGATGAGAGTTCACACTAATGACCTCATTTTCACTTAATTACTTCTATAGAGACCTTGTTTTCAAGGAAAGTCACATAAAAAGTATACTGCCCTTAATATTTTCTGTAATTTGAAATTGTT…	High_priority_dual_direction
chr5	75718638	A/T	chr5_75718638	ACAACTACTTAAAGGATATTGTGAAGGATAGAGATCATGTGAGTGAAGCACCAGGTCCAGTGTCTGGCCATGACGTAAATGCTCACACCATGGCTCTCATCAGTACTATGTTCTTGTCC_ACAATTTGCAGTATTTCTTAGAATCTGAGATGCCATCAACAATAATGTAAGGCACATTATTATTCTATATGCTACTGGGAAAATAAGAACATACCTAATTAAACTGACAGAATGATTCTTTTCACTTAGAA[A/T]TTTTAATATTTCTTGAGAGAGCTCTTTTAGATTTCTTTTAATGTAGATTTTAAAATTCTGTGTCTCTATATTGATTATGTCTCCAAAATCAATGTGGATGGTGACTGCACCCACAAAATTAAAAGACACTTGCTCCTTGGAAG…	High_priority_dual_direction
chr5	75719791	C/T	BovineHD0500021606	CTTGTTATTATAGAACAATGAAGGG_AAAAGAGAAAAGAAAAGGGAGAGTGAGGGAGATTAGGAGAGTGATGACAGA_TTTTATCTGTCTTTTTTATGCGTATATCTTATGTCCAACATCTGAT_TGCTCTACATCTTTATCTCTTGGGGGTCTATATCTATTGTTTGTTGTTTTGGCTTACTTTCTGCAGCTTCTTTCCTGGTAAATTTGGTGACTGTCGTTTGTGAACTTATAGGTGGGGAACTGAGAATG[C/T]TTTTCTCCAGAGAGATATACAC_TTGTTTTCACAGGGCTTCAGGGACTATCCTCCCCTAGACTTGATTGCAGTCTCCTTCAGGGCTCTAAGTTCAAGGTGAAAACCTTGAGTTCACTGTCCCTGTCTTTGGGAGCCCTAAG…	High_priority_dual_direction
chr5	75721952	C/T	chr5_75721952	TGCTGCTGCTAAGTCGCTTTAGTCATGTCCGACTCTGGGATTTGTGCAATTTAGAGTATGCAACTTTAAAATGTTCTAAATACAAATACCATGGAGAATTTTTTTTACTTCCACAAGCAAAACTTGTTTGGTCCCAGGCAGACAGGAGTTGGGCTCCATGACATTCACAGCAGTCA_AGAAAAGAATCACAGAGCTGGGAAAAGGCAGCCTGCCATGAACCAGGTGGCATCCTCCACCCTCCAGTCAGAAC[C/T]GTGTTGAGTAACCACGCACCCCATCCCGCCCTGTGAAAGTTCACACCCAG_GTCAT_AGTCACGCCTCAGGAACACAATTCAGTTTCTCTTGGTTTATTTTTTGCAAAACTTCTTGTTGTTGTTGCTTGTTGGTTTTTACATT…	High_priority_dual_direction
chr5	75722341	T/C	chr5_75722341	ATTATTAGGGGCTTTATTTTCAGACGTCGAAGATTGTTAACCTCTGATGCTCCATGTTCAGGTCACCTCACTGCTGGTAACACATT_CCATCACTGAGTT_CCCCATACGGAGCCCTGAGCCTGAGGGGCATCTTTGCCCCCTGAGAA_AGAGGGGTGTAACTCTTGTTGGGAACTCTGCTGAGCTGGGAGAGGGAGCTGGGCTGCCAGGTACCAGAGAGTTGATGACAATAGCCGGCTGACAACTGAAAGGG[T/C]TAACTTTCATCACTTACT_GCAATGGTGTAAGATGCTATAAGATGGAAGAAGCAAGATGGTAAAACAGGAGAAAGC_GCC_GAC_CCTTGTCCTACCTCCATAGGGTCAGATGAATA_CTCTCAGAACACAAGGCTCCAGC…	High_priority_dual_direction
chr5	75722359	T/C	chr5_75722359	TTCAGACGTCGAAGATTGTTAACCTCTGATGCTCCATGTTCAGGTCACCTCACTGCTGGTAACACATT_CCATCACTGAGTT_CCCCATACGGAGCCCTGAGCCTGAGGGGCATCTTTGCCCCCTGAGAA_AGAGGGGTGTAACTCTTGTTGGGAACTCTGCTGAGCTGGGAGAGGGAGCTGGGCTGCCAGGTACCAGAGAGTTGATGACAATAGCCGGCTGACAACTGAAAGGGT_TAACTTTCATCACTTAC[T/C]GCAATGGTGTAAGATGCTATAAGATGGAAGAAGCAAGATGGTAAAACAGGAGAAAGC_GCC_GAC_CCTTGTCCTACCTCCATAGGGTCAGATGAATA_CTCTCAGAACACAAGGCTCCAGCCTTTTTATGGACCTCTGA…	High_priority_dual_direction
chr5	75722422	C/T	chr5_75722422	ACATT_CCATCACTGAGTT_CCCCATACGGAGCCCTGAGCCTGAGGGGCATCTTTGCCCCCTGAGAA_AGAGGGGTGTAACTCTTGTTGGGAACTCTGCTGAGCTGGGAGAGGGAGCTGGGCTGCCAGGTACCAGAGAGTTGATGACAATAGCCGGCTGACAACTGAAAGGGT_TAACTTTCATCACTTACT_GCAATGGTGTAAGATGCTATAAGATGGAAGAAGCAAGATGGTAAAACAGGAGAAAGC_GCC_GA[C/T]CCTTGTCCTACCTCCATAGGGTCAGATGAATA_CTCTCAGAACACAAGGCTCCAGCCTTTTTATGGACCTCTGAGTTGGGTGAGGCCAGGTGGAGGGCTTGGAGTTGAGAAGCACAGGGTTCTGAGTAGGGAAGTGT…	High_priority_dual_direction
chr5	75722589	A/G	ARS-BFGL-NGS-21133	GGT_TAACTTTCATCACTTACT_GCAATGGTGTAAGATGCTATAAGATGGAAGAAGCAAGATGGTAAAACAGGAGAAAGC_GCC_GAC_CCTTGTCCTACCTCCATAGGGTCAGATGAATA_CTCTCAGAACACAAGGCTCCAGCCTTTTTATGGACCTCTGAGTTGGGTGAGGCCAGGTGGAGGGCTTGGAGTTGAGAAGCACAGGGTTCTGAGTAGGGAAGTGTCCTCCAGGTGTCTCCCTTCCCCCCATAAGG[A/G]GACCTTCACCCAAGGCCTCAGCTAAGAGGCCTAGT_AATGCAAGGATGTGAAAGAGCATGACCGACCATGGAGAGCCTGAA_TCCTTGACCTCAACTCTGCCGGAGCTGGCCCTGCACTGTGTGTGCACAATCTGGAG…	Normal_priority_single_direction
chr5	75723050	G/C	chr5_75723050	CT_GGACTCCTCAGCAGTGTGTCTCTTGCTCTCTCTAGGTGGGAAACAAGGGGGTGGAAGGTCAGACCTTCCCCAAGGAGACCAGATGGAGCTACTCAGGCTCCCCGGAGATCTGGAGAGCTCAGCACCTGTTGCTCAGTCC_GCAGAGCTCAGTCCAGTGAGACCA_CCCCACCTTGACG_TCCTGAAAGGGCCTGTTTCCTCCACCTAATAATCAGGTCTGGGATGGCCCCTTTGGGGTGGGGTCCCCACCC[G/C]CTAGACCACAACAGAGGAGCG_CAGCCCATGCCTTCTCTGTCTCA_CAGGACATTCCAGGCATTTGGGT_CAGGCCTCTCCTGGTAGGAGAAAAGCAAAGAG_CCATTAGGCCAGGAATCCAGTGGCCACAGGTTCCAGC…	High_priority_dual_direction
chr5	75723071	G/A	chr5_75723071	CTCTTGCTCTCTCTAGGTGGGAAACAAGGGGGTGGAAGGTCAGACCTTCCCCAAGGAGACCAGATGGAGCTACTCAGGCTCCCCGGAGATCTGGAGAGCTCAGCACCTGTTGCTCAGTCC_GCAGAGCTCAGTCCAGTGAGACCA_CCCCACCTTGACG_TCCTGAAAGGGCCTGTTTCCTCCACCTAATAATCAGGTCTGGGATGGCCCCTTTGGGGTGGGGTCCCCACCCG_CTAGACCACAACAGAGGAGC[G/A]CAGCCCATGCCTTCTCTGTCTCA_CAGGACATTCCAGGCATTTGGGT_CAGGCCTCTCCTGGTAGGAGAAAAGCAAAGAG_CCATTAGGCCAGGAATCCAGTGGCCACAGGTTCCAGCCTTCCTC_GCCCTTCTGCCCCG…	High_priority_dual_direction
chr5	75724062	T/C	BovineHD0500021610	CTTGGCCTTCATCTTGGCCCTGCTGTGCTCAGGGGCCACTCACCATTCACTTGTTCATTCATTCATTCATCTGTTCCA_CACACGGTTGTTAAGGGCCCCATCTGTGCCAGGGAGCATGCTGGGTACTGAGGAGAGAAAAGGAGTTCACAGGACAGTGTTGGGGAAAGACAGCTGTGAGCCCCCAGACTTGTGGGACAGTGGAGGAGGGCAGGTACAAGGCTAAGGGGTCCCAAGGGAATCAAAATTGTAC[T/C]GGCTAACGCCTGGGGGTCTCTTGTACCAGGCTTTGAGCTAAGGTCTTGCCCTGTGACATTTCAATGGCCCTTTGATATTTACAGATGCTTGTAAGTCAAGAGGTAGGTCCTGAGCCCTGGTGAAATTACATGCAGGTAATTTG…	High_priority_dual_direction
chr5	75724311	G/A	chr5_75724311	CT_GGCTAACGCCTGGGGGTCTCTTGTACCAGGCTTTGAGCTAAGGTCTTGCCCTGTGACATTTCAATGGCCCTTTGATATTTACAGATGCTTGTAAGTCAAGAGGTAGGTCCTGAGCCCTGGTGAAATTACATGCAGGTAATTTGCAGAAGATCTCACCCTGAGCAGGTGGCAATGGGAGGCCAGGTTCCTGTGGCTCTGAGCTCTCACCTGCTCTGGGTGTTGTAGCCCCCTCCCCCCGCATCCCCTTC[G/A]GGGGTGTCTGGGAAGGCTGCATGAAGGAACTTTGCACTGAGCAGAGAGAGCACACG_TGGAAGTTTATAGGGAGATCACATAGAAAAGATTGAAGTACTTCTAGAAGAAGGAACATTGGCAAAGCCAGAAAGGCTCAGAATAA…	High_priority_dual_direction
chr5	75724367	G/T	chr5_75724367	GACATTTCAATGGCCCTTTGATATTTACAGATGCTTGTAAGTCAAGAGGTAGGTCCTGAGCCCTGGTGAAATTACATGCAGGTAATTTGCAGAAGATCTCACCCTGAGCAGGTGGCAATGGGAGGCCAGGTTCCTGTGGCTCTGAGCTCTCACCTGCTCTGGGTGTTGTAGCCCCCTCCCCCCGCATCCCCTTCG_GGGGTGTCTGGGAAGGCTGCATGAAGGAACTTTGCACTGAGCAGAGAGAGCACAC[G/T]TGGAAGTTTATAGGGAGATCACATAGAAAAGATTGAAGTACTTCTAGAAGAAGGAACATTGGCAAAGCCAGAAAGGCTCAGAATAAAACTTCATATCTTGGTGTCCACAATTCTGAGAAACCAGGCAATCTTGTGAAGAGGCA…	High_priority_dual_direction
chr5	75725065	G/A	BovineHD0500021611	CCCAGACTCCTGGGAAGCCAGTGGACAAGGAGACAGACAGCAGGGACAGACCAGTCTGGGTGTTGGGGGAAGGGCTTTGGGGGTCCAGTCCTCACTGGTGAATCTGACTGTCCTGTCAGCAGGGAAGATGCCTGGGGCGGTAGAGAGTTC_AGGCCTGGGAGTCACACAGCTGTGTACCGTTGTCTTTACTTTGTCACTAAGGTGTCACTAAAGGGTTGGTGGCAGTGATAATATCCTGTCCTGGGCTTCT[G/A]TCTCATGTCTGGAACAAGGGAGTGCT_GATAGTCCCTGACATCCTGGTTTAGAAAAAGTCTGTGTGTGCATGCAC_ATGCACACACATTCGTGTGCA_TGCACACACATGTGTGAATGTCCACGGGGATGCAGAGATACAGGA…	High_priority_dual_direction
chr5	75725328	C/A	chr5_75725328	AACAAGGGAGTGCT_GATAGTCCCTGACATCCTGGTTTAGAAAAAGTCTGTGTGTGCATGCAC_ATGCACACACATTCGTGTGCA_TGCACACACATGTGTGAATGTCCACGGGGATGCAGAGATACAGGAGGCAGATGATGAAGCCAGGAACCTTGTTATGCTCAGACCTAGAT_TGGTGTGGGTTGAGAAGCTCATGTCGGAAGATAAGAAGGGAGCAGGTTCCTTACTTACTTAGAGACATGTCTTCCCCC[C/A]TCCAAGAACGTTTTCTTTATGGTTGTACTCTGCCCTGACCACTGTTGATTAGCTGGGTTTGGGCCAAGCTGTGG_ATGCTGCCACTGATGTGAGTTGGCTAGG_GGGTGGGCGTCTGCGGGTGTTTTTGTCCAGGTGTGC…	High_priority_dual_direction
chr5	75725402	G/A	chr5_75725402	TCGTGTGCA_TGCACACACATGTGTGAATGTCCACGGGGATGCAGAGATACAGGAGGCAGATGATGAAGCCAGGAACCTTGTTATGCTCAGACCTAGAT_TGGTGTGGGTTGAGAAGCTCATGTCGGAAGATAAGAAGGGAGCAGGTTCCTTACTTACTTAGAGACATGTCTTCCCCCC_TCCAAGAACGTTTTCTTTATGGTTGTACTCTGCCCTGACCACTGTTGATTAGCTGGGTTTGGGCCAAGCTGTG[G/A]ATGCTGCCACTGATGTGAGTTGGCTAGG_GGGTGGGCGTCTGCGGGTGTTTTTGTCCAGGTGTGCACTTGCCGGGTGGATGGGAAGGCCGGTGTTTCTCCGGGTCCCCACTGAGATAAGAGCCTGTGGGGACTC_GCCAGG…	High_priority_dual_direction
chr5	75725576	G/T	chr5_75725576	CCC_TCCAAGAACGTTTTCTTTATGGTTGTACTCTGCCCTGACCACTGTTGATTAGCTGGGTTTGGGCCAAGCTGTGG_ATGCTGCCACTGATGTGAGTTGGCTAGG_GGGTGGGCGTCTGCGGGTGTTTTTGTCCAGGTGTGCACTTGCCGGGTGGATGGGAAGGCCGGTGTTTCTCCGGGTCCCCACTGAGATAAGAGCCTGTGGGGACTC_GCCAGGCAGCCCGCAGCAACAAGTTGCAAACGTGCAGTGT[G/T]TAGTCTTTAGACACCTTGCTATTCCATTTTC_GTATAACCAGATTC_TAATTTTCTCTGCTTATCATCTTCCTTGCTTTCTAATGGTTTTATAACAAGTAAAATCTGTCCTGCTAATTTTGGGTCACCCTTTTTTTCATT…	High_priority_dual_direction
chr5	75725607	C/T	chr5_75725607	TCTGCCCTGACCACTGTTGATTAGCTGGGTTTGGGCCAAGCTGTGG_ATGCTGCCACTGATGTGAGTTGGCTAGG_GGGTGGGCGTCTGCGGGTGTTTTTGTCCAGGTGTGCACTTGCCGGGTGGATGGGAAGGCCGGTGTTTCTCCGGGTCCCCACTGAGATAAGAGCCTGTGGGGACTC_GCCAGGCAGCCCGCAGCAACAAGTTGCAAACGTGCAGTGTG_TAGTCTTTAGACACCTTGCTATTCCATTTT[C/T]GTATAACCAGATTC_TAATTTTCTCTGCTTATCATCTTCCTTGCTTTCTAATGGTTTTATAACAAGTAAAATCTGTCCTGCTAATTTTGGGTCACCCTTTTTTTCATTCATTAGTTTTACTTATATTGTGCTATATCCAC…	High_priority_dual_direction
chr5	75725773	G/C	chr5_75725773	CCTGTGGGGACTC_GCCAGGCAGCCCGCAGCAACAAGTTGCAAACGTGCAGTGTG_TAGTCTTTAGACACCTTGCTATTCCATTTTC_GTATAACCAGATTC_TAATTTTCTCTGCTTATCATCTTCCTTGCTTTCTAATGGTTTTATAACAAGTAAAATCTGTCCTGCTAATTTTGGGTCACCCTTTTTTTCATTCATTAGTTTTACTTATATTGTGCTATATCCACTAACATCACAGGATACTTCTTGAGTT[G/C]TTTAATGAATGTATTTAATATTAAACAAGTGAATCCATGGATCTATGCTTT_GCTAAAAAATTAAAAAATGGGAGTACATAAAAGTGATTA_TAACATACATGTTGTCCTATGGCTTAGTTTTCCACTTAGTATTACATT…	High_priority_dual_direction
chr5	75725824	T/C	chr5_75725824	GTG_TAGTCTTTAGACACCTTGCTATTCCATTTTC_GTATAACCAGATTC_TAATTTTCTCTGCTTATCATCTTCCTTGCTTTCTAATGGTTTTATAACAAGTAAAATCTGTCCTGCTAATTTTGGGTCACCCTTTTTTTCATTCATTAGTTTTACTTATATTGTGCTATATCCACTAACATCACAGGATACTTCTTGAGTTG_TTTAATGAATGTATTTAATATTAAACAAGTGAATCCATGGATCTATGCTT[T/C]GCTAAAAAATTAAAAAATGGGAGTACATAAAAGTGATTA_TAACATACATGTTGTCCTATGGCTTAGTTTTCCACTTAGTATTACATTTTGGACAACATTCCATAATAAGATGTAGAGATTTGACTCATTAATTAGCCCT…	High_priority_dual_direction
chr5	75725863	A/G	chr5_75725863	ACCAGATTC_TAATTTTCTCTGCTTATCATCTTCCTTGCTTTCTAATGGTTTTATAACAAGTAAAATCTGTCCTGCTAATTTTGGGTCACCCTTTTTTTCATTCATTAGTTTTACTTATATTGTGCTATATCCACTAACATCACAGGATACTTCTTGAGTTG_TTTAATGAATGTATTTAATATTAAACAAGTGAATCCATGGATCTATGCTTT_GCTAAAAAATTAAAAAATGGGAGTACATAAAAGTGATT[A/G]TAACATACATGTTGTCCTATGGCTTAGTTTTCCACTTAGTATTACATTTTGGACAACATTCCATAATAAGATGTAGAGATTTGACTCATTAATTAGCCCTGAGAGATACACGACA_TTTATCAGTTTAGGTGTTACTGAAA…	High_priority_dual_direction
chr5	75725978	A/G	chr5_75725978	TATATTGTGCTATATCCACTAACATCACAGGATACTTCTTGAGTTG_TTTAATGAATGTATTTAATATTAAACAAGTGAATCCATGGATCTATGCTTT_GCTAAAAAATTAAAAAATGGGAGTACATAAAAGTGATTA_TAACATACATGTTGTCCTATGGCTTAGTTTTCCACTTAGTATTACATTTTGGACAACATTCCATAATAAGATGTAGAGATTTGACTCATTAATTAGCCCTGAGAGATACACGAC[A/G]TTTATCAGTTTAGGTGTTACTGAAAGAGCAGGATGGGGTCTGGCTGCTTGCCGTTCAAAAGCCAATAAGCAGGCCAGGTTGGTGGAAAGGAAAGTTTGCTTTATTTCAGATGCTG_GCAACTGTGGTTGTAGATGTCTGTC…	High_priority_dual_direction
chr5	75726476	T/C	chr5_75726476	ATCAAATTGGTCATCGCTGATCTGCCCAGTGTCATCGTTATTGTTTTAGGTACAGTTAATCTTCAGTTCCGGGGTCCATTTGTTCCCATTTCTTTGAGGCCAATTCTCAGAATCGTGGCAGCTTATGTTGTGGGTATAGTCTGGTGGTCACGTAGTTAACTTCTCCATCTTGGTGTTTTAGTATCTACAAGACAGCTCATAGGATATGGCTCAGAATATTGTCTATAGCCCTTGAGAAAGCACTAAAGAT[T/C]CTTG_ACTATA_CTTAATGATTACATTATTATTATTTGGTCTATTTTGACTGTTTTTTCCTTTGTTTCTGTATTTCTCACTTTTCTGATTAAACTTATTC_TTTGACTAAAGTTTTCCACA_GACAAAAGGCAGGCAGAGGACA…	High_priority_dual_direction
chr5	75726486	A/G	chr5_75726486	TCATCGCTGATCTGCCCAGTGTCATCGTTATTGTTTTAGGTACAGTTAATCTTCAGTTCCGGGGTCCATTTGTTCCCATTTCTTTGAGGCCAATTCTCAGAATCGTGGCAGCTTATGTTGTGGGTATAGTCTGGTGGTCACGTAGTTAACTTCTCCATCTTGGTGTTTTAGTATCTACAAGACAGCTCATAGGATATGGCTCAGAATATTGTCTATAGCCCTTGAGAAAGCACTAAAGATT_CTTG_ACTAT[A/G]CTTAATGATTACATTATTATTATTTGGTCTATTTTGACTGTTTTTTCCTTTGTTTCTGTATTTCTCACTTTTCTGATTAAACTTATTC_TTTGACTAAAGTTTTCCACA_GACAAAAGGCAGGCAGAGGACATGGTGGGGTG…	High_priority_dual_direction
chr5	75726594	A/G	chr5_75726594	CAGCTTATGTTGTGGGTATAGTCTGGTGGTCACGTAGTTAACTTCTCCATCTTGGTGTTTTAGTATCTACAAGACAGCTCATAGGATATGGCTCAGAATATTGTCTATAGCCCTTGAGAAAGCACTAAAGATT_CTTG_ACTATA_CTTAATGATTACATTATTATTATTTGGTCTATTTTGACTGTTTTTTCCTTTGTTTCTGTATTTCTCACTTTTCTGATTAAACTTATTC_TTTGACTAAAGTTTTCCAC[A/G]GACAAAAGGCAGGCAGAGGACATGGTGGGGTGGAGGGTAGGCAAGGACCAGGGGGTCCTGCTCCATATCATAGGTGCACCACGATTTACCCA_ATCCCACGTTGCTAGACACTTGGGTGGTCTCCAGTTTTCCACACCTG…	High_priority_dual_direction
chr5	75726686	A/G	BovineHD0500021613	TCAGAATATTGTCTATAGCCCTTGAGAAAGCACTAAAGATT_CTTG_ACTATA_CTTAATGATTACATTATTATTATTTGGTCTATTTTGACTGTTTTTTCCTTTGTTTCTGTATTTCTCACTTTTCTGATTAAACTTATTC_TTTGACTAAAGTTTTCCACA_GACAAAAGGCAGGCAGAGGACATGGTGGGGTGGAGGGTAGGCAAGGACCAGGGGGTCCTGCTCCATATCATAGGTGCACCACGATTTACCC[A/G]ATCCCACGTTGCTAGACACTTGGGTGGTCTCCAGTTTTCCACACCTGAGAAAGTCTTCCTACAGCCCAGATTCCTAGAAGCAGAATTGCTGGGCAAGAGACTGCACATTTAAAATAATAATAGATATTGTCAAACCATC…	High_priority_dual_direction
chr5	75727002	G/T	chr5_75727002	CCAGATTCCTAGAAGCAGAATTGCTGGGCAAGAGACTGCACATTTAAAATAATAATAGATATTGTCAAACCATCCTCAAAGTAGCTGAACTAACATACATCCCATGGCAGTGCATAAAAAGGCTGGTTTCTCTTTAAGGAAACAGTCCATCTTTTAATTGTGTCCAGTGTAATGGATGAAAATTATCTGGTTCTCTCTTGGATTTTTCCTTTCCCTGGTGATAGGTGAAGTTGTGCATCTTCCATGTGTT[G/T]AAAGGACATTTGGATTCAGTTTGCAATGTGCATGGAAAATTCCTTTACATTTCTCAGTGGGTTGGTTGTCTTTTATGTATTGAGTATTAATATATTTGGAGCGTTTTAGGAGTGTTTCATTTATTACTTGTATAAACCATTTAT…	High_priority_dual_direction
chr5	75728327	T/C	chr5_75728327	TTTATCATTAAATTTCTGCGGGAGTTTGAGAAGTTTGGTGAGCATGTTTATTTTATTTTGAGTGAGAAGGCATTTGGCTTTTCTCTCCTCTTCCTCCCTCTCTTCCTTTTCTTTCCCCCTTCCTGTCATCCTCTGGTTTCCATGCTTAATCCTCACTCATAGTGATCTTTAACCCTTACATTTTAAACACACATATTTATATTTAACTTATGTTTTCCATCAGCATTTGGGCTTACTCAGAATATATACA[T/C]TCCTCCAAAACAAGGCAAGATCCTTAGCAAGCTTTCGGTTCATCTCTGCTTTTTCCCTGTAACCTCACAGCCAACACTTGTGTTAAA_ATGATCTCAGTTTTACTTCAATGCTGTTACTGTGTATTTATTTGTTTTTACTTTGA…	High_priority_dual_direction
chr5	75728516	C/A	chr5_75728516	CACATATTTATATTTAACTTATGTTTTCCATCAGCATTTGGGCTTACTCAGAATATATACAT_TCCTCCAAAACAAGGCAAGATCCTTAGCAAGCTTTCGGTTCATCTCTGCTTTTTCCCTGTAACCTCACAGCCAACACTTGTGTTAAA_ATGATCTCAGTTTTACTTCAATGCTGTTACTGTGTATTTATTTGTTTTTACTTTGAAAAGTGGAGTTG_CTCAGTCATGTCAGACTCTTTGTGACTCCATGG[C/A]CTGTAGCCTACCACG_GGCTACAGTGGTAGCCTCCATCCAC_GGGATTTTCCAGGCAAGAGTACTAGAGTGGGTTGCCAGTTCCTTCTCCAGAGGATT_TTCCTGATCCAGGGATTGAACCCGGGTCTCGCTCATTGTAGG…	High_priority_dual_direction
chr5	75728612	T/C	chr5_75728612	TCGGTTCATCTCTGCTTTTTCCCTGTAACCTCACAGCCAACACTTGTGTTAAA_ATGATCTCAGTTTTACTTCAATGCTGTTACTGTGTATTTATTTGTTTTTACTTTGAAAAGTGGAGTTG_CTCAGTCATGTCAGACTCTTTGTGACTCCATGGC_CTGTAGCCTACCACG_GGCTACAGTGGTAGCCTCCATCCAC_GGGATTTTCCAGGCAAGAGTACTAGAGTGGGTTGCCAGTTCCTTCTCCAGAGGAT[T/C]TTCCTGATCCAGGGATTGAACCCGGGTCTCGCTCATTGTAGGCAGACGCTTTACTGTCTGAGCCACCAGGGAAGTCAGTAACAATATTTCTTTACTTAACAGTAAGTCCTATTGGTTTC_TTTTTTCAAAATTGATTCC…	High_priority_dual_direction
chr5	75728841	A/C	chr5_75728841	CCAGTTCCTTCTCCAGAGGATT_TTCCTGATCCAGGGATTGAACCCGGGTCTCGCTCATTGTAGGCAGACGCTTTACTGTCTGAGCCACCAGGGAAGTCAGTAACAATATTTCTTTACTTAACAGTAAGTCCTATTGGTTTC_TTTTTTCAAAATTGATTCCAGTATCACGTGCTATCTCTCTTTCTTGGGATTTTTTTTTTTTTTTCTGAAATATATGCTAGAGTAACTCTCTTTAAAAAGATCTGGAAAG[A/C]TTTTTTTGTCCTTACATTTCCAAAATATTGTGATTTTTTCCCCCTTGAACTTCAAAGTAAGCTAGACTTTTTATATTTCTAGGTTCAAACATATTTTCTTCTCAGTATTTTCAAGACATTACTATCTATTTAGTATCCTGTG…	High_priority_dual_direction
chr5	75729376	T/C	chr5_75729376	AAATGAATTTTGCTTTTAACTTAGTAGGTTATTGCCTGATTTAAAGCCCTGTGAATTTTTCTTCTATTTGCAATTTTATCTCTTTGGTTGCACATGGAAAAACCCCAAATAACAGTAGCATAATACTATATAAGTTTATTTTTTCCCTCACATGAAAAATGTCCAGAGGTAGGCAGTCTCAGACTGTATGGTTGGTTCACAGTGAGAAGAGGGATCGAGGTTCCTCTTTTTCTGTTGCTTATGACTCCTA[T/C]ACTCAACAGAACCTTATAATTCAAAATGACTGCTGGAACTCCAGCCATCACTGCAAACTGGAGAAAGGAAAAAAAGCAG_GAGGGCAAAAATAGATTCCTCCTACCTGAGCCACT_TCCTTTAAGCAACTTTTTTTGAAAGACA…	High_priority_dual_direction
chr5	75729649	G/A	chr5_75729649	AAAATGACTGCTGGAACTCCAGCCATCACTGCAAACTGGAGAAAGGAAAAAAAGCAG_GAGGGCAAAAATAGATTCCTCCTACCTGAGCCACT_TCCTTTAAGCAACTTTTTTTGAAAGACACACACAATGATTCTACTCACATCTTCTTGGACAACATTTAGTCACATGACCACACCTAGCAATAGGAGAGTGTAAGAAACAAAATCTTTTATTCTG_TGCAGCAATAAACCTAGGTAGAACCTAACCTTTC[G/A]TTACCAAGGGGAAAGGGGACAGCTAGGCAAGCGCCACCATCTGCCGTACCTGCCCTCAGTTCTCTGTCTTCTGCTTCTAGATGTTGGAACTCTTGAATTTCTTTCCTAGGCCTCAATTTTTCTCTAAGACTTTTCATTTCC…	High_priority_dual_direction
chr5	75730165	T/A	chr5_75730165	ATAAAATTTCAATTACCTTCAAAT_GCTAAGAACTCTGTTTTATTTGTTCTTTGCATAGCAATCTGTTCTTAAATGGCCATGATTTCTCAAATCTCCCTGAGCATGCTACTTAAGATGTTTCAATGTTTTGTTTTGTCTTTGCACAGACATTTGTGCATATCTGTAGAAGTGTCTGTTGGGTCAGTATATGTCAGAATAGAGATGTACGATACCAATAATTGGGAAATATAACACTATGCTACTCACTATT[T/A]TAACTGGTTAAGAACACAG_ATTCTAAAGCCAATCTCCTGTGCTACAGTCTCAGCCTTTTCCTTTCTGCTGTATCATCATGGACCTATACCAGTTTCCTCATC_TACAAAGTGGAGATTTTAACCTACACATTGATGTATTAA…	High_priority_dual_direction
chr5	75730184	G/A	chr5_75730184	CAAAT_GCTAAGAACTCTGTTTTATTTGTTCTTTGCATAGCAATCTGTTCTTAAATGGCCATGATTTCTCAAATCTCCCTGAGCATGCTACTTAAGATGTTTCAATGTTTTGTTTTGTCTTTGCACAGACATTTGTGCATATCTGTAGAAGTGTCTGTTGGGTCAGTATATGTCAGAATAGAGATGTACGATACCAATAATTGGGAAATATAACACTATGCTACTCACTATTT_TAACTGGTTAAGAACACA[G/A]ATTCTAAAGCCAATCTCCTGTGCTACAGTCTCAGCCTTTTCCTTTCTGCTGTATCATCATGGACCTATACCAGTTTCCTCATC_TACAAAGTGGAGATTTTAACCTACACATTGATGTATTAATATCTGTAAAGCCTTTTGA…	High_priority_dual_direction
chr5	75730564	G/T	chr5_75730564	AAAGCCTTTTGA_ACAGTGGCCAGATGATGGTAAGTGTTTTGTAATTGTTAGCCACTAATACGAATTCTCTGCATG_TAGGTGTCTTTTATGCCTGTGTCCTTGGATGCCATTAATTTGTTTGAACTATTTATAGCATAAAGGTAGTCACTTGTTCTCCATACTTCTGGCACAAACATTTATTTTTCACTTTGTCCTTTGCTTTGTGGTTCAGTTATTTTTATAAAATACTGAAGTGTTCACTTTTATGCAC[G/T]TTTATTTCTCAGCCTTTGTCTTTGATTTCTTCTAGTGCTTTGAAACTTAAATAGTTCAAAGATATTCACTTGTACAGTTTGCAAGTTTCATAGGATTTAACTGCCTATATTTACATTTTTCATTGATTTGATACATGGGGAA…	High_priority_dual_direction
chr5	75730845	G/A	BovineHD0500021615	TCTAGTGCTTTGAAACTTAAATAGTTCAAAGATATTCACTTGTACAGTTTGCAAGTTTCATAGGATTTAACTGCCTATATTTACATTTTTCATTGATTTGATACATGGGGAATGGTGTAAGGTAGGGATTTAGGCTGATATGTTTTATGTTGTTATTCAATTGTTTCAACACTTTTTATTATTCCATCACTTAATACTGTTTTGTGGTTCCTCTTCATCACGTAGTACATTCTCTAGAGAAATACAGTTC[G/A]TCTAATCAGTATGTCCACTGATTTGCTGTGTGTGTGCGCGCG_CGTGTGTGCATGTGTGAAAATCCATTACTTTACTTATCAGATCTTTATAATAAATTTTGCTATTGAGTGGAAACTCATTATTTTATTGAACTATAGTTGAT…	High_priority_dual_direction
chr5	75730887	G/A	chr5_75730887	TACAGTTTGCAAGTTTCATAGGATTTAACTGCCTATATTTACATTTTTCATTGATTTGATACATGGGGAATGGTGTAAGGTAGGGATTTAGGCTGATATGTTTTATGTTGTTATTCAATTGTTTCAACACTTTTTATTATTCCATCACTTAATACTGTTTTGTGGTTCCTCTTCATCACGTAGTACATTCTCTAGAGAAATACAGTTCG_TCTAATCAGTATGTCCACTGATTTGCTGTGTGTGTGCGCGC[G/A]CGTGTGTGCATGTGTGAAAATCCATTACTTTACTTATCAGATCTTTATAATAAATTTTGCTATTGAGTGGAAACTCATTATTTTATTGAACTATAGTTGATTTACAATATTTAGTAGGTTTCAGGTGTAAAGCAAAGTGATTT…	High_priority_dual_direction
chr5	75731182	T/G	chr5_75731182	TTATAATAAATTTTGCTATTGAGTGGAAACTCATTATTTTATTGAACTATAGTTGATTTACAATATTTAGTAGGTTTCAGGTGTAAAGCAAAGTGATTTGGTTATACATATATATATCCGTATTTGTTTTACTTTTGATTCTTTCCCATTATAGTTTATTATAAACAGTTTATTTATAATAGCTTATTATTGAATATAGTCCCTGTGCTGTACAGTTAGTCCTTGTTTATCTATTTTATATATGGTAGCG[T/G]GCATCTATTAACCCCATACTCCCAATTTACCCCTCCCCGTTTCCCATTTGGTAACCAAAAGTTTATTTTCTGTTAGTGCTTACTCAGTCGTGTCTGACTCTTTGCAAT_CCTATGGACTTCCTGCCAGGTGCCTCTGTCCATGG…	High_priority_dual_direction
chr5	75731290	T/G	chr5_75731290	TATATATATCCGTATTTGTTTTACTTTTGATTCTTTCCCATTATAGTTTATTATAAACAGTTTATTTATAATAGCTTATTATTGAATATAGTCCCTGTGCTGTACAGTTAGTCCTTGTTTATCTATTTTATATATGGTAGCGT_GCATCTATTAACCCCATACTCCCAATTTACCCCTCCCCGTTTCCCATTTGGTAACCAAAAGTTTATTTTCTGTTAGTGCTTACTCAGTCGTGTCTGACTCTTTGCAA[T/G]CCTATGGACTTCCTGCCAGGTGCCTCTGTCCATGGAATTTTTCAGGCAAGAATACTGGAGTGGGTTATCATTTCCTCCTCCAGGGGATCTTCCCAACCCAGGGATCAAACTGGTGTCTCCTGTGTCTCCTGCATTGCAGGCAG…	High_priority_dual_direction
chr5	75731755	T/C	BovineHD0500021616	ACTGTCCTCACACATATTTTTTCTCTTGTGAATTCCTGCCAAAAAGAAAGAAAATCTTATTAAGTTTTGATTAGAGTTGTGTTAAACTTATAACTGACTTTCAGAAGAATTAACCTCTTTACATGTGAGGAATTTGCATTTGTGGTAAGACCCAAAGAGAAACTCTGAGTTTTTAGCTGAGTTCCAGGTAGGCAGAGCAAGCTGCACCAGCTCAGGCAGACTCTCCTTTGCCTGCCAAGGCACTGCTCCC[T/C]TGCAGGAGCTAAAATACTCTCCCCAGCCCCAGACAAACCCACTCTTCCTTCCCAGGCATTTCTTGGACTAACCACCCCACAAAGATCATCAAGTTTGGTTGTCCCTCATGATCTCACGTGAGATACGTCGG_GTTGGGCCCGTT…	High_priority_dual_direction
chr5	75732397	C/T	chr5_75732397	AATAAGGAAATCCCCAACCTTCTGCAGAAAAAAAAGGGAACCGGCATTTCAGGGGGTAGTGTGGGAGGAATGAGGTAAATGGAACAAGGTGGGGAGAGCACCAGGCTTGTGTGTGTGTGTGTGCAGGTGTGTGTGCGTGTGTGGTGAGGGTGTGTGCACGTGCTCACTCCCACGGGAGAAGCACG_CCCCAACACCCAGTGACTCCCCCGGGTCAGTACCTGGTGGGGGGAAAAATCCAATACCAGGCTTC[C/T]GTCTTGAATTTTCTCATTACCAGGA_CAGTGTGACCCAGTGGGGACCCACATCTGCAGAGGCCACTGAGTGCGTCTCCTTCGCGGTCACATCCCGGGCACTGAGTTGAGGAGCAGGGACGGTCCCAAGGGCCAGGCTGAGGCA…	High_priority_dual_direction
chr5	75732422	A/G	chr5_75732422	AGAAAAAAAAGGGAACCGGCATTTCAGGGGGTAGTGTGGGAGGAATGAGGTAAATGGAACAAGGTGGGGAGAGCACCAGGCTTGTGTGTGTGTGTGTGCAGGTGTGTGTGCGTGTGTGGTGAGGGTGTGTGCACGTGCTCACTCCCACGGGAGAAGCACG_CCCCAACACCCAGTGACTCCCCCGGGTCAGTACCTGGTGGGGGGAAAAATCCAATACCAGGCTTCC_GTCTTGAATTTTCTCATTACCAGG[A/G]CAGTGTGACCCAGTGGGGACCCACATCTGCAGAGGCCACTGAGTGCGTCTCCTTCGCGGTCACATCCCGGGCACTGAGTTGAGGAGCAGGGACGGTCCCAAGGGCCAGGCTGAGGCAGCAGTGGGGCTGCAGCCAGGCAGCA…	High_priority_dual_direction
chr5	75732846	T/C	chr5_75732846	GCCAAGTCCCACGGGCTGACGCTTCCTTCCACAGGCCTGGAGGAGGCAGGATCCC_GGAGAGAGGAGGATTCCCAAGAGCTGATGACATGGGTCTAGCCCAGCCTCCAGCAGGGGAGGA_ACACAAGACTCCAGGACAGTGAGGAGCCCACACCTTGCCCAGACGTGGACCCACTCGAGCGGGCTACCTGTTCTCCAGAGCTGAATCACGAGATGACACTGACCCAGGGGCTGCTCCCCCTGGCTCTGCTGG[T/C]GCTCTGCTGGGGACTCAGCATAACAGGGGCTGAAGGTGAGCCAGATCACCCCCCTCCTTTTCACTGCCGGGCCAT_AGAACCCAGACCCTCAGCCTTCCCTCCCCTCGACCATCTCTTCTCTCTCCTGGTTTTCCCTGGAGG…	High_priority_dual_direction
chr5	75732921	T/C	chr5_75732921	GAGCTGATGACATGGGTCTAGCCCAGCCTCCAGCAGGGGAGGA_ACACAAGACTCCAGGACAGTGAGGAGCCCACACCTTGCCCAGACGTGGACCCACTCGAGCGGGCTACCTGTTCTCCAGAGCTGAATCACGAGATGACACTGACCCAGGGGCTGCTCCCCCTGGCTCTGCTGGT_GCTCTGCTGGGGACTCAGCATAACAGGGGCTGAAGGTGAGCCAGATCACCCCCCTCCTTTTCACTGCCGGGCCA[T/C]AGAACCCAGACCCTCAGCCTTCCCTCCCCTCGACCATCTCTTCTCTCTCCTGGTTTTCCCTGGAGGCCTCCCTTCCCTCCCCCAGCACTCCCGCTCATTCTTCTCTGGCCTCCTGTAAAGACCTCTCTGGCTGTGA_GGCTT…	High_priority_dual_direction
chr5	75733057	A/T	chr5_75733057	TGACACTGACCCAGGGGCTGCTCCCCCTGGCTCTGCTGGT_GCTCTGCTGGGGACTCAGCATAACAGGGGCTGAAGGTGAGCCAGATCACCCCCCTCCTTTTCACTGCCGGGCCAT_AGAACCCAGACCCTCAGCCTTCCCTCCCCTCGACCATCTCTTCTCTCTCCTGGTTTTCCCTGGAGGCCTCCCTTCCCTCCCCCAGCACTCCCGCTCATTCTTCTCTGGCCTCCTGTAAAGACCTCTCTGGCTGTG[A/T]GGCTTCTCTGTCCACATTTC_CCGGTGTGGCATTCCAGACCTCTAACCTCCTGGCTGGCCATTCCAGTCCTTTGTCTGACCTTGCATTCCCCCCAGACACTCAGCACCTGGGGGTCTTGACCAGTTCTCACCTCTGTACCTT…	High_priority_dual_direction
chr5	75733204	C/T	chr5_75733204	ACCATCTCTTCTCTCTCCTGGTTTTCCCTGGAGGCCTCCCTTCCCTCCCCCAGCACTCCCGCTCATTCTTCTCTGGCCTCCTGTAAAGACCTCTCTGGCTGTGA_GGCTTCTCTGTCCACATTTC_CCGGTGTGGCATTCCAGACCTCTAACCTCCTGGCTGGCCATTCCAGTCCTTTGTCTGACCTTGCATTCCCCCCAGACACTCAGCACCTGGGGGTCTTGACCAGTTCTCACCTCTGTACCTTTGCTC[C/T]TGGGGACCCTCAGCCGTGGGGGAGGGAGTGTCTCTCCTCTTGCCTCAAGGCCCTGCTGAGATGTCCCCCAACCCCAGGCTCAGGCCACTGG_CCACCCTCCCCAAGGGCTCCCAGAGAGCTCAGCTCCCCTGATAACCCTGG…	High_priority_dual_direction
chr5	75733295	G/A	chr5_75733295	TCTCTGGCTGTGA_GGCTTCTCTGTCCACATTTC_CCGGTGTGGCATTCCAGACCTCTAACCTCCTGGCTGGCCATTCCAGTCCTTTGTCTGACCTTGCATTCCCCCCAGACACTCAGCACCTGGGGGTCTTGACCAGTTCTCACCTCTGTACCTTTGCTCC_TGGGGACCCTCAGCCGTGGGGGAGGGAGTGTCTCTCCTCTTGCCTCAAGGCCCTGCTGAGATGTCCCCCAACCCCAGGCTCAGGCCACTG[G/A]CCACCCTCCCCAAGGGCTCCCAGAGAGCTCAGCTCCCCTGATAACCCTGGGAACCACACTCCACTTTCCAAGCATCAGGCCTAGCGGGGCCTGATT_CGAGAGCAGGGTGGGGAGGTCCCCAGAGTAGGCCCCTTAGGGGT…	High_priority_dual_direction
chr5	75733391	T/C	chr5_75733391	CATTCCCCCCAGACACTCAGCACCTGGGGGTCTTGACCAGTTCTCACCTCTGTACCTTTGCTCC_TGGGGACCCTCAGCCGTGGGGGAGGGAGTGTCTCTCCTCTTGCCTCAAGGCCCTGCTGAGATGTCCCCCAACCCCAGGCTCAGGCCACTGG_CCACCCTCCCCAAGGGCTCCCAGAGAGCTCAGCTCCCCTGATAACCCTGGGAACCACACTCCACTTTCCAAGCATCAGGCCTAGCGGGGCCTGAT[T/C]CGAGAGCAGGGTGGGGAGGTCCCCAGAGTAGGCCCCTTAGGGGTGGGTTTGTGCCTCTGC_TCCCAGGCTGCGCCCGCCCACGGGCCCAGGGGCAGGGCCTGTGTCTGACGCATGTGCCCACCTGTAGTGGGAGGGACTCTG…	High_priority_dual_direction
chr5	75733451	C/T	chr5_75733451	CTCC_TGGGGACCCTCAGCCGTGGGGGAGGGAGTGTCTCTCCTCTTGCCTCAAGGCCCTGCTGAGATGTCCCCCAACCCCAGGCTCAGGCCACTGG_CCACCCTCCCCAAGGGCTCCCAGAGAGCTCAGCTCCCCTGATAACCCTGGGAACCACACTCCACTTTCCAAGCATCAGGCCTAGCGGGGCCTGATT_CGAGAGCAGGGTGGGGAGGTCCCCAGAGTAGGCCCCTTAGGGGTGGGTTTGTGCCTCTG[C/T]TCCCAGGCTGCGCCCGCCCACGGGCCCAGGGGCAGGGCCTGTGTCTGACGCATGTGCCCACCTGTAGTGGGAGGGACTCTGCTCCTCCAGGAGCAGAGCAAGGCAGGGGCTCATGACACGTGCTCTGAATCAACTAGAATA…	High_priority_dual_direction
chr5	75733647	C/T	chr5_75733647	GCAGGGTGGGGAGGTCCCCAGAGTAGGCCCCTTAGGGGTGGGTTTGTGCCTCTGC_TCCCAGGCTGCGCCCGCCCACGGGCCCAGGGGCAGGGCCTGTGTCTGACGCATGTGCCCACCTGTAGTGGGAGGGACTCTGCTCCTCCAGGAGCAGAGCAAGGCAGGGGCTCATGACACGTGCTCTGAATCAACTAGAATATTGTGTTTTTCCCCAGACAAGAGGGTCCACAGCTGGCTCCCTTACACCTGCACA[C/T]CTGCAGAGACAGCCGCCCCTACCCCCGCCAAGGCCTCTGGGGACCTTTGCC_TGGGCTCTAGGAGCCTCTACAGGACTCTGGGAGACTTCTTC_GCAGTGCTGTGCACCCAGGAGGGGCTGCAAGGGGTGGTGACAAGGGACG…	High_priority_dual_direction
chr5	75733802	G/A	chr5_75733802	AGGCAGGGGCTCATGACACGTGCTCTGAATCAACTAGAATATTGTGTTTTTCCCCAGACAAGAGGGTCCACAGCTGGCTCCCTTACACCTGCACAC_CTGCAGAGACAGCCGCCCCTACCCCCGCCAAGGCCTCTGGGGACCTTTGCC_TGGGCTCTAGGAGCCTCTACAGGACTCTGGGAGACTTCTTC_GCAGTGCTGTGCACCCAGGAGGGGCTGCAAGGGGTGGTGACAAGGGACGTCTGAGGGGGAAG[G/A]TGTGACCCTCTCTCTGCTTCCCTCCCTGGCAGAGACTGTCCCGATGCAGACCCTGCGCTGCCATAATGACTACACCAGCCGCATCATCTGCAGGTGGGCGGACACCCAGGATGCCCAGCGACTGGTCAAT_GTGACCCTCT…	High_priority_dual_direction
chr5	75733932	T/C	chr5_75733932	CTCTGGGGACCTTTGCC_TGGGCTCTAGGAGCCTCTACAGGACTCTGGGAGACTTCTTC_GCAGTGCTGTGCACCCAGGAGGGGCTGCAAGGGGTGGTGACAAGGGACGTCTGAGGGGGAAGG_TGTGACCCTCTCTCTGCTTCCCTCCCTGGCAGAGACTGTCCCGATGCAGACCCTGCGCTGCCATAATGACTACACCAGCCGCATCATCTGCAGGTGGGCGGACACCCAGGATGCCCAGCGACTGGTCAA[T/C]GTGACCCTCTACCGCAGGCCCAAGGAGTGAGTGAGGAAGGGCCCAGGGTTGGAGGGCAGCGAGGGGCACTGCTGT_GTGGGCAGTGCCAGGGGTTTGGGGCTGGACAGAAGG_TGGGGGCGGGAAACTCCTGCCCAGGAGC…	High_priority_dual_direction
chr5	75735284	G/T	BovineHD0500021619	CAGTGCCTCTCAGGTAATTCCTCCAGAGCCCACTCTCCCAGGACTCTGCTGCCCCCAGCT_GGCCATTTAAACTGCTCCCACTGGAGTCAGTGATGCCCACTTGGTGTAAATCAATGGTTAGTCCT_GGCCTTCTCCCCACACACCCACAGGCAGCACCTGACAAGGACTGGCTGGGCCTAAACACGAGGTCCCACTGTGGTACCTCCCTCCCTGACCCTGGCCAGCACCTGGGCCCTTTCCA_GTGTTCCCC[G/T]GGCCCGCCCTTTTCTGTCTCCTAGTCTGTTCCCTTCTCTGAAGGGGATGATGTCCCAGGGCTCTTGGACCTCCATTCTCTTGCATCTGGATCCGGCGGCAGAGATCCAGCCCCAAACTATGGCTCTGACCCAGACATGCTC…	High_priority_dual_direction
chr5	75736171	G/A	chr5_75736171	TTTCAGTGAATTCAAAATTCTTTACATTCCTTTTAAGCACT_GACCTTCTGTAACCTCACTGTGCTAGGCTCCTGGACCTCCCACG_CTCACATATCTACTCTACACACACTGTTAATTGCCTAGTCACACAACATCCCAAACCTATGCCGACCCCAGGACCTTTGCACTTGCTGTTCCCTTTCCTTGAAATCCTCTTTCCCCAGATTTGGCATGGCTCCCTCCCTGATCTCCAAGTTTCTGCTCAGATGTC[G/A]CCTTCTCCAAGAGGTCTTCCCTGCCTCCTTTATTTCAAATTGTATCCCCAGGCCAGCCCTTCTGGCCTGCTCACACCTCTTTCCTTCCTGACTTGTCTATGTACACTTTTCTCCATTTGACATGTA_ACATCATTCCTTCAC…	High_priority_dual_direction
chr5	75736297	A/G	BovineHD0500021620	CACAACATCCCAAACCTATGCCGACCCCAGGACCTTTGCACTTGCTGTTCCCTTTCCTTGAAATCCTCTTTCCCCAGATTTGGCATGGCTCCCTCCCTGATCTCCAAGTTTCTGCTCAGATGTCG_CCTTCTCCAAGAGGTCTTCCCTGCCTCCTTTATTTCAAATTGTATCCCCAGGCCAGCCCTTCTGGCCTGCTCACACCTCTTTCCTTCCTGACTTGTCTATGTACACTTTTCTCCATTTGACATGT[A/G]ACATCATTCCTTCACTGTTTTGTGTATGTCTGCCTCTATTAGGATGTCTGCACTGTAGACAGGGATTTGCATGTATTTTGTTTCCTGCCAGGCTCCCTGGTACTAAACAAAGCCTTACATGTAGGAACCACCTGTTA_ATATT…	High_priority_dual_direction
chr5	75736756	T/C	BovineHD0500021621	GTGTCCTGCAG_TCTTAGTGACGACAAGCCCTGGTTAAACAGCCCTTGTT_CTGGCTGCGTACCCAGAAAATGTGTTATTCCTTACCGAAACTTTGTCCTTGCCGACTTTGACTACTTCTCATTCCGACCGGACCAGCCTCTGGTCACTGAGCTCACCGTTAATCTGAGTCAGCATGGTAAGGCCTGGGGTCCCTGGCCAAGCATAGTCCCCTGTGAGGACAGGGAACCCTGGAGTGTCCACAAG_CTCCTGG[T/C]CTACTTGGGGAGGCAGATGTGGAAACATCTAATCCTCCAGGGTTGTAAGGACCATACAAAGGGTGTGGTGGGCCAGGAAAAGGAGCAAGGGATTCTGCCTTGGGGAGAGGACCCAAGAAGTTTCCAGAGAAGGATACACGT…	High_priority_dual_direction
chr5	75738223	C/T	chr5_75738223	TGTGTTTTCGTGAGGGCTGCATGACATGTGGACACGCCAACATGACGGTGTTATTTAATAAATCCCCGAACCCCGAGGCTGTGATGTCCTCCCCATTTTGCACAGGGGGTGTGAAGTTTCACAGAATTCACCCTCTGACCTGAGGTCACATGGCTGGCAGGTCAGGCTGAGTTTAACCCTTGATGTTCTTGGCCCCACAATCTCTCTGTGACGAGTCTCATGGTGAGCCCACTGAAGGCTAGGGAATGAA[C/T]GAAGGAGGACTGAAGGAGGGTTTGTTCTCCCTCG_CAGGGGATGAGGCCCAGCCTCAGAACCTCCAGTGCTTCTTTGACGGGGCCACCCTGCTTACCTGCACCTGGGAAGTGAGGTCCGAGGTAACCCACTCCGTCTCCTTCAC…	High_priority_dual_direction
chr5	75739553	A/G	chr5_75739553	CCTCCCCAGACTGATATTTTCAGAGTTAATAATAATTCACCTGTGATTTACTTCTTATGTTGGGTACTGCTGCTGCTAAGTCACTTCAGTCGTGTCCGACTCTGTGAGACCCCATAGGCGGCAGCCCACCAGC_CTCCCCCATCCCTGGGATTCTCCAGGCAAGAACACTGGAGTGGGTTGCCATTTCCTTCTCCAATGCATGAAAGTGAAAAGTGAAAGTGAAGTCACTCAGTCATGTTCGACCCTCAGC[A/G]ACCCCATGGACTGCAGCCTTCCAGGCTCCTCTGTCCATGGGATTTTCCAGGCAAGAGTACTGGAGTGGGGTGTCATACTAGGGGGCCTTGCAGGTTAAGTT_CCCCGGTTCCTGTTATATAGTGAGGACCTCATGCAGAGGAA…	High_priority_dual_direction
chr5	75740582	A/G	chr5_75740582	AAGGGCAGAGATGGCTACATCCTGCACTGGAGAGAAGAAAAAATGAGCTACTCACACATAGCTTGCATCTTCCAGGTCCAGTACAAGAAAGAAGGAGCCTCATGGGAGGTGAGAGACTGTGCCCAGGGAGGGGCCTGGAGGGGAGGAAAGGGCAGCG_AGACAACACTTGGGAAAATGCCACCTGCCCAGATGCCTGGCTCCCAGCATGTGACCAGCCACAG_AGAGCCACTGGGAC_TTGGTGGCCACTCCA[A/G]TGAGCAGTCTCATTGTCTCTTT_CTTTGGCGAAGG_AACTGAGACTCAGAGAGATGATGTGAACTTGGCCAAAATGTACACATGACCCTGAGTTGCAAAGGGGGCATGGACATCAGGAGGGGGAGGGCTGAGAGGCAGCTG…	High_priority_dual_direction
chr5	75740604	T/C	chr5_75740604	TGCACTGGAGAGAAGAAAAAATGAGCTACTCACACATAGCTTGCATCTTCCAGGTCCAGTACAAGAAAGAAGGAGCCTCATGGGAGGTGAGAGACTGTGCCCAGGGAGGGGCCTGGAGGGGAGGAAAGGGCAGCG_AGACAACACTTGGGAAAATGCCACCTGCCCAGATGCCTGGCTCCCAGCATGTGACCAGCCACAG_AGAGCCACTGGGAC_TTGGTGGCCACTCCAA_TGAGCAGTCTCATTGTCTCTT[T/C]CTTTGGCGAAGG_AACTGAGACTCAGAGAGATGATGTGAACTTGGCCAAAATGTACACATGACCCTGAGTTGCAAAGGGGGCATGGACATCAGGAGGGGGAGGGCTGAGAGGCAGCTGGAGGATGGGTTTTCAAAAGTCA…	High_priority_dual_direction
chr5	75741053	T/C	chr5_75741053	GAGCAGAGCAGCTCCTGGGGAGGCCGGCAGGGCCTCAGCCCAGGGCTCAGAATCTGGCCCTGGGCCTCAGGCAGCCCTCGGGGCCTGTGGACAGAACCTGGGGCTCCACAGAGGGCAGATCAGAAACCTCAGAGCCAGCCCCAGAATTTTCAGCTGGAAATGGGGAAACTGAAGCCAGGAGGGAGAGGGTTAGTGGTGGAGCTGGGAGTGGTCCTTGCGCTCCTGAACATCTGTTTGGTGGTCCAGGTTT[T/C]GGTCACCCTGCACCG_CACTCCAGGGGAGATCATATCTGGGGTCCAGGCTGCCCCAAGGCGAGCTGGGAGGGTGAGGCGGGGCATGGTGGCTCCTCAGGGTTTCTGCACCCTGGTGTTGTCATGTGTGCCAGGAGTTCAGTACA…	High_priority_dual_direction
chr5	75741068	G/A	BovineHD0500021625	TGGGGAGGCCGGCAGGGCCTCAGCCCAGGGCTCAGAATCTGGCCCTGGGCCTCAGGCAGCCCTCGGGGCCTGTGGACAGAACCTGGGGCTCCACAGAGGGCAGATCAGAAACCTCAGAGCCAGCCCCAGAATTTTCAGCTGGAAATGGGGAAACTGAAGCCAGGAGGGAGAGGGTTAGTGGTGGAGCTGGGAGTGGTCCTTGCGCTCCTGAACATCTGTTTGGTGGTCCAGGTTTTGGTCACCCTGCACC[G/A]CACTCCAGGGGAGATCATATCTGGGGTCCAGGCTGCCCCAAGGCGAGCTGGGAGGGTGAGGCGGGGCATGGTGGCTCCTCAGGGTTTCTGCACCCTGGTGTTGTCATGTGTGCCAGGAGTTCAGTACAAGAGGTGCTCCCTGGT…	High_priority_dual_direction
chr5	75741285	A/G	chr5_75741285	GTTTGGTGGTCCAGGTTTT_GGTCACCCTGCACCG_CACTCCAGGGGAGATCATATCTGGGGTCCAGGCTGCCCCAAGGCGAGCTGGGAGGGTGAGGCGGGGCATGGTGGCTCCTCAGGGTTTCTGCACCCTGGTGTTGTCATGTGTGCCAGGAGTTCAGTACAAGAGGTGCTCCCTGGTCCTGTCCCTCTGGAGTGTGGTCCTCTGTGGTGAGGCTGATGCTGCTCAGATCTGGGGATGTGACTGCAAGCT[A/G]GGAACTGATGGGTAGCAGGAAGGCTGGGGTGCTGAGGCGGGAGGGTTTCGTAGCTGTGCCCACGTGCCCCAGACCTCAGGACTCCTGCTCACACACCTGCCCCTGCAGGACACCAAGACAGAGGACTTCCAGAATGCCCACA…	High_priority_dual_direction
chr5	75741403	A/G	NM_001192664, CSF2RB	TTTCTGCACCCTGGTGTTGTCATGTGTGCCAGGAGTTCAGTACAAGAGGTGCTCCCTGGTCCTGTCCCTCTGGAGTGTGGTCCTCTGTGGTGAGGCTGATGCTGCTCAGATCTGGGGATGTGACTGCAAGCTAGGAACTGATGGGTAGCAGGAAGGCTGGGGTGCTGAGGCGGGAGGGTTTCGTAGCTGTGCCCACGTGCCCCAGACCTCAGGACTCCTGCTCACACACCTGCCCCTGCAGGACACCAAG[A/G]CAGAGGACTTCCAGAATGCCCACACCATGTCGCTGCCACCTCTGGAGCCCGCCAGCCGGTATCAGGCCAGAGTGAGAGTCAAACCCGACCCGGGGAACTACAATGGGATCTGGAGCGAGTGGAGTGAAGCAAGGTCCTGGGACA…	Normal_priority_single_direction
chr5	75741465	T/C	chr5_75741465	TGTCCCTCTGGAGTGTGGTCCTCTGTGGTGAGGCTGATGCTGCTCAGATCTGGGGATGTGACTGCAAGCTA_GGAACTGATGGGTAGCAGGAAGGCTGGGGTGCTGAGGCGGGAGGGTTTCGTAGCTGTGCCCACGTGCCCCAGACCTCAGGACTCCTGCTCACACACCTGCCCCTGCAGGACACCAAGACAGAGGACTTCCAGAATGCCCACACCATGTCGCTGCCACCTCTGGAGCCCGCCAGCCGGTA[T/C]CAGGCCAGAGTGAGAGTCAAACCCGACCCGGGGAACTACAATGGGATCTGGAGCGAG_TGGAGTGAAGCAAGGTCCTGGGACACCGATTGGGGTAGGTCTGCCACGCCCCCTCACCCCTCCTGGCACAGCCCTGCTGGGCAGA…	High_priority_dual_direction
chr5	75741522	G/A	chr5_75741522	GTGACTGCAAGCTA_GGAACTGATGGGTAGCAGGAAGGCTGGGGTGCTGAGGCGGGAGGGTTTCGTAGCTGTGCCCACGTGCCCCAGACCTCAGGACTCCTGCTCACACACCTGCCCCTGCAGGACACCAAGACAGAGGACTTCCAGAATGCCCACACCATGTCGCTGCCACCTCTGGAGCCCGCCAGCCGGTAT_CAGGCCAGAGTGAGAGTCAAACCCGACCCGGGGAACTACAATGGGATCTGGAGCGA[G/A]TGGAGTGAAGCAAGGTCCTGGGACACCGATTGGGGTAGGTCTGCCACGCCCCCTCACCCCTCCTGGCACAGCCCTGCTGGGCAGAGGACAGGGAGGATATGAACACAGAGACGTAACCCCACCCCAGGATAGCATCCTTCCC…	High_priority_dual_direction
chr5	75741673	A/G	BovineHD0500021626	CCACACCATGTCGCTGCCACCTCTGGAGCCCGCCAGCCGGTAT_CAGGCCAGAGTGAGAGTCAAACCCGACCCGGGGAACTACAATGGGATCTGGAGCGAG_TGGAGTGAAGCAAGGTCCTGGGACACCGATTGGGGTAGGTCTGCCACGCCCCCTCACCCCTCCTGGCACAGCCCTGCTGGGCAGAGGACAGGGAGGATATGAACACAGAGACGTAACCCCACCCCAGGATAGCATCCTTCCCTCCCAGAC[A/G]TCATTAGGGATTAGAAAATTATACCTCCTGGTGTGCAGCACAGACTGCGGCAAGGTCTCCAGG_GGACAGAGGAGAGAGCACGTCTCACCAACAGGTCTT_CCTGA_GACTGAACCTTAGCCTTCTATTAATATGGCCCAGG…	High_priority_dual_direction
chr5	75741736	G/A	chr5_75741736	ACCCGACCCGGGGAACTACAATGGGATCTGGAGCGAG_TGGAGTGAAGCAAGGTCCTGGGACACCGATTGGGGTAGGTCTGCCACGCCCCCTCACCCCTCCTGGCACAGCCCTGCTGGGCAGAGGACAGGGAGGATATGAACACAGAGACGTAACCCCACCCCAGGATAGCATCCTTCCCTCCCAGACA_TCATTAGGGATTAGAAAATTATACCTCCTGGTGTGCAGCACAGACTGCGGCAAGGTCTCCAG[G/A]GGACAGAGGAGAGAGCACGTCTCACCAACAGGTCTT_CCTGA_GACTGAACCTTAGCCTTCTATTAATATGGCCCAGGCTTCTATTGGCTTCCCAGGTGGAGCAACGGTAAAGAATTCGCCTCGCCTGCCAATGCAGGAGAC…	High_priority_dual_direction
chr5	75741772	T/C	chr5_75741772	G_TGGAGTGAAGCAAGGTCCTGGGACACCGATTGGGGTAGGTCTGCCACGCCCCCTCACCCCTCCTGGCACAGCCCTGCTGGGCAGAGGACAGGGAGGATATGAACACAGAGACGTAACCCCACCCCAGGATAGCATCCTTCCCTCCCAGACA_TCATTAGGGATTAGAAAATTATACCTCCTGGTGTGCAGCACAGACTGCGGCAAGGTCTCCAGG_GGACAGAGGAGAGAGCACGTCTCACCAACAGGTCT[T/C]CCTGA_GACTGAACCTTAGCCTTCTATTAATATGGCCCAGGCTTCTATTGGCTTCCCAGGTGGAGCAACGGTAAAGAATTCGCCTCGCCTGCCAATGCAGGAGACACAAGAGATACGGGTTTGATCCCTAGGTCAGGAAGA…	High_priority_dual_direction
chr5	75741777	A/C	chr5_75741777	GTGAAGCAAGGTCCTGGGACACCGATTGGGGTAGGTCTGCCACGCCCCCTCACCCCTCCTGGCACAGCCCTGCTGGGCAGAGGACAGGGAGGATATGAACACAGAGACGTAACCCCACCCCAGGATAGCATCCTTCCCTCCCAGACA_TCATTAGGGATTAGAAAATTATACCTCCTGGTGTGCAGCACAGACTGCGGCAAGGTCTCCAGG_GGACAGAGGAGAGAGCACGTCTCACCAACAGGTCTT_CCTG[A/C]GACTGAACCTTAGCCTTCTATTAATATGGCCCAGGCTTCTATTGGCTTCCCAGGTGGAGCAACGGTAAAGAATTCGCCTCGCCTGCCAATGCAGGAGACACAAGAGATACGGGTTTGATCCCTAGGTCAGGAAGATCTCCT…	High_priority_dual_direction
chr5	75741940	G/A	chr5_75741940	AATTATACCTCCTGGTGTGCAGCACAGACTGCGGCAAGGTCTCCAGG_GGACAGAGGAGAGAGCACGTCTCACCAACAGGTCTT_CCTGA_GACTGAACCTTAGCCTTCTATTAATATGGCCCAGGCTTCTATTGGCTTCCCAGGTGGAGCAACGGTAAAGAATTCGCCTCGCCTGCCAATGCAGGAGACACAAGAGATACGGGTTTGATCCCTAGGTCAGGAAGATCTCCTGGAATAGAAATAATTTGCTCC[G/A]GTATTCTTGCCTAGGAAATTCCATGGACAGAGGAGCCTGACAGGCTATAGTCAATGGGTTCACACACAGTCAGACATGACTGAGCATACACACACACACACACACACACACACACACAAGCATGCTTTCACTAGCCTTTGT…	High_priority_dual_direction
chr5	75744035	G/A	NM_001192664, CSF2RB	CTCAGGAGACCCGGGACCCCAGCAAGGTCCCAGCCCCTCTCTGGCCTCATCTCCCTGGTGTCAGGAGGCTGTCCTGCTGGTTCTGAGTATCTGCCTCTTCTGGGGGCTCCTGAATCCCTACCACCCTCAAGGCCTTTCCTCCATCTGCACCTTCTGGAGGGCCCTGACTCCCAAAGATACAAATGCCCTTTCTCTTCCCAGAATGGGAGCGCCGGACTCCGGATGCCAGACAGCATGGCCACCCTGGGCA[G/A]TGGGAGCCACCCACACAAGGGGCCGTGGGGCAGCAGTTGCCCTCAGCTCCTGGAGGGGTGAGTGTTGGGCAGGGGATCCCTGGGCGGTGGGAGGGTGGCCTCCTCCTGCACACCAGAGGTTTGGAGGAGGTGGCTTGGGTCTAG…	Normal_priority_single_direction
chr5	75748756	T/C	chr5_75748756	GTTGTGGATTTAAAAAATTTTTTGTTTGTTTATTTTTATTTTTAGCTGTTCTGAATCTTCATTGCTGCTTGGCCTTTTCTCTAGTTGCAGTGCATGGGCTTCTCGTTACGGTGGCC_TCTCTTGTTTCAGAGCACTAGCTCTAGAGAG_CGTGGGTTTCAG_TTGCTGCCCATGGGCTCCG_TAGATGCAGCTCCAGGTTCTAGAGCACAGGCTACGGTGCCCCAAGGCATGTGAGACCTTCCCAGACCAAGGA[T/C]TGAACCCATGTCTCCTGAATTGGTAGGCAGATTCTTTACCACTGAGCCACCAGGGAAGCCCTAGATGAGTGTTATTAAGAGCTTATGCCTGCCAGGCCCTGCTCCATTGATTTAGGGGATCGCAACTCCTTCAGACAAAT…	High_priority_dual_direction
chr5	75749169	G/C	chr5_75749169	TT_GTATATGGGGAAACTAAAGCACAGAGAGGTTATATAACTCACTCCAGGTGAACCAGCCAGTGGGTGGCAGAGGCAGGATTCAAACCTTGGCCCTGTAGCTTAGAAAAAAAAAAAAGCCAGTCATTCAATTGTGTCTGACTCTTTGAGATCCCATCATAGAGCTCCCATGAACTCTAGCCTACCAGGCTCCTCTGTCCATGGAATTCTCCAAGCAAGAATACTGGAGTGAGTTGCCAATTCCTTCTCCA[G/C]GGGATCTTCCCAACCCAAGGATTGAACCTGGGTCTCCTGCATTGGAGGCGGGTTCTTTACTGTCTGAGCCACCAGGGAAGCCCTGGAGTTTAGAACCTACCCTCAAAAGCAAGGTCTCTCACCAGAATGTCCACCTGTGAATG…	High_priority_dual_direction
chr5	75749444	C/G	chr5_75749444	AACCTGGGTCTCCTGCATTGGAGGCGGGTTCTTTACTGTCTGAGCCACCAGGGAAGCCCTGGAGTTTAGAACCTACCCTCAAAAGCAAGGTCTCTCACCAGAATGTCCACCTGTGAATGCAAAATGATCCATGTTGCTTGGCAAGACAGAAAAAAATTACAAATGAGCAGGTTTGGTGGTGGGGTGGGGCAGGGGATACTGAGCCAGAGCCAGGCAGAAAAAATGTTTTTACTTCTTTAAGTGTAAGTAA[C/G]TGAAAGTCTCTCAGTCGTGTCTGACTCTTGCGACCCTATGGACTATACAGTCCATGGAATTCTCCATGCCAGAACACTGGAGTGGGTAGCCTTTCCCTTTTCCAGGGGATCTTCCCAACCCAGGGATCAAACCCAGATCTTCCC…	High_priority_dual_direction
chr5	75751805	A/G	chr5_75751805	ACTTTTTGATGGGAGATATCTGTTTACCTCTTTTGCTCGTTTTTCAATTCAATTCAGTTCAGTCACTCAGTCATGTCCGACTCTGTGACCCCATGGACTGCAGCGTGCCAGGCTTCCTTGTCCATCACCAACTCCAGAGCTTTCTCAAACTCATGTCCATCAAGTCAGTGATGCCATTCAACCATCTCATCCTCTGTTGTCCCCTTCTCCTCCTGCCTTCAATCTTTCCCAGCATCAGGGTCGTCTCCAA[A/G]GAGTCAGTTCTATGCATCAGGTAGCCAAAGTATTGGAGTTTCAGCTTCAGCATCAATCCTTTCAATGAATATTCAGGACTGATTTCCTTTAGGATTGACTGGTTTGAGCTCCTTGCAGTCCTTG_GGTTATTCATTTTCTTCTT…	High_priority_dual_direction
chr5	75754040	T/C	chr5_75754040	CTAGGCCCGTCTGTCCCTGGGATTCTCCAGGCAAGAACACTGGAGTGGGTTGCCATTTCCTTCTCCAATGCATGA_AAGTGAAAAGTGAAAGTTAAGTCGCTCAGTCGTGTCCGACTCTTAGTGACCCCATGGACTGGAGCCTACCAGGCTCCTCCGTCCATGGGATTTCCAGGCAAGAGTACTGGAGTTGAGTGCCATTGCCTTCTCCGTTAATCAGCCATACATCAATGCAAAAAAAAAAGTTAAAGAG[T/C]TAAAAAAAAACCTAAATGGCATAGGACAATCCATAAAGCAAATTCTTATAAATTTAGGAGAATCTGATAAAACTCTCAGTTAGCAAATGTACTTAATTCATATTTGGCAGATCCCATAGATAAAATATTTACAAGGATTCAAG…	High_priority_dual_direction
chr5	75755154	G/A	chr5_75755154	CATGACTGAGGAGTGACAGGCCTGGAAAGGTCTGGCTCTTCTCTTGACTCAGTTGAGGCTCTGCATCTGCATTAAATCCCAGACTTTTCCCCCAGAATCTTCCATTGTCTAGAGAAGGCTTCCCTTGTAGCTTGGTAAAGAATCTACCTGCAATGCAGGAGACCTGGGTTTGATCCCTGGGTCAGGAAGATCCCCTGTCGGGGGGCCAGGGGACTGCTCCATGGGGGAGGCCCGAGGTGGTCAGAGTCAA[G/A]TCAGGCTCTGATGATGAGTCACAGGCATCTTTAGGTTCTACAATTTAATGATTATAAATGTGAGTCTCCACACTTTAAATGCTGACATTTTTCTGGGTAATAACAGTTTCCCAGCACTCTCAGCACCAGATCACTCCTGGGTTT…	High_priority_dual_direction
chr5	75756574	T/C	chr5_75756574	AGTGCAGCCTTTTACTTTTGAAATAATAAATATATGTTTATACTTCAAGTGACTGATTCAATTTCAGCATTAAAAGTGTGTAAGCAAACATATTGCAAGGGGAAAAAAGAGAA_GTAGATGGAGTAGATACAAATTTTAAAGGGTAAAACTATGATAAAATGTTTGGTGACATATCTTGGTTGATAAAACATAAAGAGAGGACTTCCATAGTGGTCTAGTCATTAAGACTCTGCACTTTCCATGCAGGGGG[T/C]GTGGGTTCAATCCCTGGTCAGGGAACTAAGATCCCACATGCTGCATGGTGTGGCCAAAAAGTAAAACAAAACAAAACAACAACAACAACAAATGTGTATATATATATATATATATATTTTTTTTTTTTTTTTTTGCAGGGCAG…	High_priority_dual_direction
chr5	75756957	A/C	chr5_75756957	TTGCAGGGCAGTAGTAGAGATGCAGACACAGAGAACAGACTTGTGAACATAGCAGGGGAAGCAGAGAGATGGACAGATTGAAAGAGTAGCATTGAAACATATATCTCACCATATGTAAAATGGATCACCAGTGCGGATTTGTTGTATGACACAGAGAGCACAACTTGGTGCTCTGTGACATCCTAGGGGCTGGGATGGGGAGGAAGGGAGGTTCAAGAAGAAGGGGACATATGTATACCTATGGCTGATT[A/C]ATGTTGATGTATGGCAGAAACCAACACAGTATTATAAAGCAATTATCCTCCAATTAAAAATAAATACATGTTAAAAAAGAGAGAGAGAAATTCTAAAGTGATGGACTCTGCCTAAGAGGTCCATGTCACCCCCAAGCCCCAACA…	High_priority_dual_direction
chr5	75757114	C/T	chr5_75757114	GCACAACTTGGTGCTCTGTGACATCCTAGGGGCTGGGATGGGGAGGAAGGGAGGTTCAAGAAGAAGGGGACATATGTATACCTATGGCTGATTA_ATGTTGATGTATGGCAGAAACCAACACAGTATTATAAAGCAATTATCCTCCAATTAAAAATAAATACATGTTAAAAAAGAGAGAGAGAAATTCTAAAGTGATGGACTCTGCCTAAGAGGTCCATGTCACCCCCAAGCCCCAACAACTCCTTATCTC[C/T]CTGGGCCCTTTCTGGTGTGAGTCAGCCCTGTGTCTAAGCAACCTCCATCCAAATTTCTCAAGGCACATGCTGAACACTTCCTTAGACTCATGTAAGGCTATTATTTCAAAAGAATCAAATTCTATGGTAGAGAGGAAACAATG…	High_priority_dual_direction
chr5	75757551	C/A	ARS-BFGL-NGS-77601	CTAAGATCCGTGCATTTGAAGCTAGGAACTTGGGATGCAAACCTGGACTCACCCTGAAACCTTGACAGGTCTTGCCAATGGTGATAGCTGACTGGACAGAGGATAAGCCAGCTACCCAGACCAGGGCTTGGGTCACAGGCTCCCCATGGCTTGGCAGCGCCCCAGCTCAGGCAGGCCACTCTGAACCCAGCCCTCCACACCCACCTCTCCTGCCTTTTGCCTCCTGCCTCCTCCATCAGCACCACCACTG[C/A]CCACTGGCCCTGCATTAGTGGCAGCTCTGAGCCTTGGGCTACACTCGCAGGATTTGTCCATCCAGGTCTCTCTGTGCCCAGTGGTGGGTCCTCCTCTCCCCTTGACTGAGCCACCTGTGCCCCACCCTCCCATTCCT_TCCTTC…	Normal_priority_single_direction
chr5	75757688	T/C	chr5_75757688	GGCTCCCCATGGCTTGGCAGCGCCCCAGCTCAGGCAGGCCACTCTGAACCCAGCCCTCCACACCCACCTCTCCTGCCTTTTGCCTCCTGCCTCCTCCATCAGCACCACCACTGC_CCACTGGCCCTGCATTAGTGGCAGCTCTGAGCCTTGGGCTACACTCGCAGGATTTGTCCATCCAGGTCTCTCTGTGCCCAGTGGTGGGTCCTCCTCTCCCCTTGACTGAGCCACCTGTGCCCCACCCTCCCATTCC[T/C]TCCTTCCTCCCACTGCATAGCTGGAGGCAGTGATCCATGCTCC_ATCCTAAGACCAGCCCTGGCTCTAGGCAGCAGGGATGCACAGGGCCAGAGCAGTTTTTGACCCCACGCAACTCTGTTCTCTTCCTTATTCAGTTCAGTT…	High_priority_dual_direction
chr5	75757849	T/C	chr5_75757849	CAGGATTTGTCCATCCAGGTCTCTCTGTGCCCAGTGGTGGGTCCTCCTCTCCCCTTGACTGAGCCACCTGTGCCCCACCCTCCCATTCCT_TCCTTCCTCCCACTGCATAGCTGGAGGCAGTGATCCATGCTCC_ATCCTAAGACCAGCCCTGGCTCTAGGCAGCAGGGATGCACAGGGCCAGAGCAGTTTTTGACCCCACGCAACTCTGTTCTCTTCCTTATTCAGTTCAGTTCAGTCACTCACTAATGTC[T/C]AACTCTTTGGGACCCCATGGACAGGCTTCCCTGTCCATCACCAACTCCCAGAGCTTGTTCAAACTCATGCCCATCATGTAGGTGATGCCATCCAATCATCTCATCCTCTGTCGTCCCCTAAAGTCCCTTTT_CACTTTAAAT…	High_priority_dual_direction
chr5	75760855	G/A	chr5_75760855	CATCTCTTGAAAAGTTTTCCACAGTTTGTTGTGATCCACACAGTCAAATGCTATGGCATAGTCGATAAAGTAAAAATAGATGTTTGTCTGAAACTCTGTCTCTTTTTTTTTTTGATGATCCAGTGGATGTTGGCAACTTGATCTCATCCT_TGGGTCCAATCTTATTCCTGAGAGGATGCTAGCCTCTGACACCTGAATTCCAGCCTTCTTTCTCATGCTGGAGTCTCTGTCCTAAAAGACTAGAGAATCA[G/A]ACCTGTCCTGTTCTGTCCCTGCCCAACTCCTAACATGCTTCCAGTCTCACATGGAACCTCTTTCTACTGAAGACTTCCTCTTGGCCCCCATTAATGAGTGATGACACACTTTCTCCTCTATCACTCTCTGCATACATGGCTTC…	High_priority_dual_direction
chr5	75763970	T/C	chr5_75763970	AGTGTATAGAAATACAAGGGATTTCTGTGTGTTAATTTTATATCCTGCAACTTTACTATATTCATTGATTAGGTCTAGTAATTTTCTGGTGGAGTCTTTAGGGTTTTCTGTGTAGAGGATCATATCATCTGCAAACAGTGAGAGTTTTACTTCCTTTCCAATCTAGATTCCTTTCATTTCTTTTTCTTCTCTGATTGCTGTGGCTAAAACTTCTAAAACCATGTTGAATAGTAGTGGTGAGAGTGGGCAT[T/C]GTTGTCTTATTCCTGACTTTAGGGGAAACGCTTTCAATTTTTCACCATTGAGGATAATGTTTGCTGTGGATTTGTCATATATGGCTTTTATTATATTAAGGTATGTTCCTTCTATTCCTGCTTTCTGGAGAGTTTTTATCATAA…	High_priority_dual_direction
chr5	75766946	A/G	chr5_75766946	CTCCAGGCTATTTATCTGTAACTCCTTTTTTTTTTTTTTTTTTTCCCCCAAGATTTTGGATCATTTTTACTATCATTATTCTGAATTATTTTTCAAGTAGACTCCCTATCTCCTCCTCTTTTGTTTGGTTTGGTGGGCATTTATCATGTTCCTTTACCTGCTAAGTATTTCTCTGCCTTTTCATCTTGTTTAGATTGCTGTGTTTGGGGTGGCCTTTCTATATTCTGGCAGTTTGTGGTTCCTCTTTATT[A/G]TGGAGGTTCCTCCCTGTGGGTGGTGTTGGATGAGTGGCTTGTCAAGGTTTCCTGGTTAGGGAAGCTTGCATCTGTGTTCTGGTGGATGGAGCTGAATTTCTTCTCTCTGGAGTGCAATGAAGTGTCCAGTGATGAGTTTTTAGG…	High_priority_dual_direction
chr5	75775162	T/A	chr5_75775162	GTAAAGAATCCACTTGCAATGCGGGAGACCTGGGTTTGATCCCTGGGTTGGGAAGATCCCCTGGAGGAGGGAACGGCTACCCACTCCAATATTCTGGCCTGGAGAATTCCATGGATTGTATAGTCCATGGGGTCCCAAAGGATCAGACACAGCTAAGCAACTTCCACTTTCACTCTTTCACACAACAGTCCTTCAGTGAAGC_ATCTGGTTTCTCCTATCTTCCAACAGTAAATCACACCTTCCCTTAGTG[T/A]CTCCTGCAGAGATTTCAGGGAGATCACACCTGAAAGGTCCAGCTAGCTTGATCAGTTGCCAAGTGCTTGCACATTATCACAAGTTATGTCCTGCTATGAGCTTTCCTAACAACGATGTATTCTGAGCAGACGCTCTGCATGTT…	High_priority_dual_direction
chr5	75783005	C/G	chr5_75783005	CAAAATCACATATATACTGACCTTCCCTTACCTCTTTGGAGCAGTTTCTCAGAGCTATCTGAGATGCTATCTCCTGGGCTATAGTCCTTATTTTGCCCCAAATAAAACTTAGCTCACAACTCTCATATTGTGCTTTTTTTTTTTTTTTAAGTTGACACTGTTTATTGGTGAATTTAAAACATAAGCAGGGAAATTTAAAGTGTGAGAACAAGTGACCCAAATAGTCAGTGATTGAAATCAACCAAGATCT[C/G]TAAAACTGAGGAGACTCAGTGGAGGGGTAGGGGTGTGGGGTGGGGGGGTGGCATGGCTCTTTTCTTAGTCCTGTGGCTGCTCAATGTGCTTCTTTGTGATCTCCATCTTTCAAGTGGATGCCTCTGTGATGAAAGCTTAAATCA…	High_priority_dual_direction
chr5	75783340	A/G	chr5_75783340	TGTGCTTCTTTGTGATCTCCATCTTTCAAGTGGATGCCTCTGTGATGAAAGCTTAAATCAGGCCCTTGCATTGCCAAGAAGAAAAAAGCAAACGTCAGGGCTTACCCTCTACACTCCTTAGCATTCTGCTCATCTCTGTCTTCCATTATTTTTTTAAATATTTATTTAATTTTATTTGGCTATGTCAGGTCTTGTTACAGCATGCAGAATCTTTGTTGCATTATGCAGGATCTTTCATTGCAGTGCACAG[A/G]CTCTCAGTTGCACAGGCATGGTTGCTCCATGGCATGTGGGGTCTTATTTCCCTGACGAGGATCAAACTCACATCCCCAGCACTGCAAGGC_AGAGTCTTAACCACCTGACATCAAGGAATTCCCTCTGTCCTCTGTTATTATCA…	High_priority_dual_direction
chr5	75783430	C/G	chr5_75783430	AACGTCAGGGCTTACCCTCTACACTCCTTAGCATTCTGCTCATCTCTGTCTTCCATTATTTTTTTAAATATTTATTTAATTTTATTTGGCTATGTCAGGTCTTGTTACAGCATGCAGAATCTTTGTTGCATTATGCAGGATCTTTCATTGCAGTGCACAGA_CTCTCAGTTGCACAGGCATGGTTGCTCCATGGCATGTGGGGTCTTATTTCCCTGACGAGGATCAAACTCACATCCCCAGCACTGCAAGG[C/G]AGAGTCTTAACCACCTGACATCAAGGAATTCCCTCTGTCCTCTGTTATTATCACCCTGTAGCCTGGGAACCCTCTGAACATAAGGACAACTCATCTCTGTCTCTTCCATTGTGCCAAATACCCAGTACATACTACGTTCTTGG…	High_priority_dual_direction
chr5	75784740	C/T	chr5_75784740	TCGTGTCTGACTCTTTGTGACCCCACGGACTGTAGTCTGCCAGGTTCCTCTGTCCCTGGGATTCTCCAGGCAAGAATACTGGAGTGGGTTGCCATTCCCTTCTCCAGGGGATTTTCCTGACCCAGGGATCAAACCTAGGTCTCCTGCAGCTCCTGCATTGCACACAGATTCTTTACT_GCTGAGCCACGGGGGAAGCTGGGACTTATTACAGCTGCTGCTAGCTCCCATTTACCACAGAGACAATGATTCC[C/T]GGAGGGAGAAGGCAGAAAGCCTCTTCCAGCCACTCTGGACTGTCACTGACAGTTTGGATTTG_CAAAGCTGACCATGTGTACT_GTTCACTTTCAGATTAAACAGGAGTTCACTCAATTGGGCCTTAGCTTCCACAGCG_ATA…	High_priority_dual_direction
chr5	75785301	A/G	BovineHD0500021638	GTAGAGCAGGTCGCCTGAGTCCCAGGATAGAGCATTGGAAGTTGCTTTTGTAGGTTTCTCCCTCAGGTGGTACTTGAATATCACAGAAAATATGAAGACAGATATGAATCACTTTGAGTAAATGAAGTCCTGCAAGAATGGAAGGATGAATAACTTTTCCATTCTATGCACTAATGCGACTTAAGACCTGGTCCCTGTACCTCCTAGAAACTTAAGAATCACCATGTCTACCATCTAATGGGCTTCCCTC[A/G]TAGCTCAGTCAGTAAAGAATCTGCCTGCAATGCAGGACACCCGGGTTCAATCCCTGAATCAGGGAGATCCCCTGGAGAAGGTAACGGCAATCCACACCAGTATTCTTGTCTGGAGAATCCCATGGACAAAGGAGCCTGGCAGGC…	High_priority_dual_direction
chr5	75787650	C/T	chr5_75787650	ATTTCTACATCAGAACAGAATGGGGTCTACTTTAGCTACAATTCTCTAGATGGCTCATTTTTTTTTTTTTTTTTTCAGTTGCCATATGTAATGAGCAGATAGTTCAGTTCAGTTCAGTTCAGTTCAGTCACTCAGTCCTGTCTGACTCTTTGCAACTCCATGGACTGCAACACTCCAGGCTTCTCTGTCCATCACCAATTCCTGGAGCTTGCTCAAACTCATGGCCACCAAATCAGTGATGCCATCCAAC[C/T]ATCTCATCCTCTGTCGTCCCCTTCTCCTCCTGATTTCAATC_CTTCCCAGCACCAGGGTTTTTTCCATTGCGTCAGTTCTTCACATCAGGTGGCCAAAGTCATAGCTCAATCAGTAAAGAATCTGCCTACAATTCAAGAGGCAC…	High_priority_dual_direction
chr5	75790113	G/A	BovineHD0500021641	AGTAAATAAATGATTGTGGTCATTTTAAGCTCCTAGGTTTAGGGTTGGTTTAGTGCGAATCAGTGATCTGGGCGTTGGGGAATGCTATGTCTTGGAGACCCACCAGGTTATAAGCTTCGGGATCAGATGGCAAGCATGACTGTCTAACCTGGAACCCCTTCTCTGGGGATTCTTCCTTGGTGCCCCAATTCTGAGGTCCCTCCTCTCTTGTTATCAGGGGCCCTTATTGGTTCAAGATAAGTTTGACTTA[G/A]ACAGTGAGAAGATGCCCAGGTGCACATTATAAGAAGTTCAGAGGGAGTAGGCGGTGGGTATTGGTTGGGGGCGGGGGGGACTTCTGGCCAGGAGGATGGCGTTCCATGAGGTCATGGGGGACCAGATTGTGCTGCAGTGTCTGC…	High_priority_dual_direction
chr5	75794378	C/G	BTA-74036-no-rs	ATAAGAGATAAAAGTAACTGCAGTTCATTCCGGTGACATAATAATTCTAAACTAGCTGCCCTGGAATAATCACGAAATTGGTAAAGCAAATCTGACAGAACTACAAAGAGCAATTGACAAGGCTGCTATCATAGGGGAAGACTTGAAGGTACATCTTTTAGTAATTAATAGATATAGAATCCTGAATTCAAACTATTTTCAAATATATATTGATTATCTATAAAAATTGACCATCTGCTGGATTATAAAG[C/G]TCCGCATTTGAAAGGACTGCAATCATTACAGGTCGTGTTCTCTAATGATGATGCTATTGAGAAAGAAATCCACTTTTTTAAAAAGTGATTTTTATGGTGTTTAGTATTTATCGATTTAAATGTTTACAGAACACAATGTTAAGT…	Normal_priority_single_direction
chr5	75870451	C/T	ENSBTAT00000045605, ENSBTAG00000032152	ACCACCAGCGGATGGCCCACCTCCCTCGTACCCTCACTGAGGCTGATATCAGGCATCAGGTTGGGGGACAGGAAATACCACCTCCTGTCCCCTCCAGGCCCTGCTGCCTGAAGAATACTTGCTCCCAACCCCCCGGTGGGTGCCCTGGGCTCTCTGAGTCCAAAAAGTAGGCCCCTGCTCTGCAGGGGGGCAGCTCCTCAAGTCAGCACCTGCTGGATCCAGCCTATCACACCAGTGATGCGGGTGTAGA[C/T]GCCAAAATAGTTGGGCCGGCCGCAGCCCAGACCCCAGCTGACCAGCCCTGCCAGGAACCAACGGCCACTGGGCTCCTTGCACACCAGCGGGCCACCTGAGTCACCCTGTAAGGCAGAGAGAGACAGGACTACGTCAGGGTAAAG…	Normal_priority_single_direction
chr5	75933509	A/G	ARS-BFGL-NGS-111568	TGTGCTTACGTTCCCAGCACTCAGCACCATACCTGGTTCTAAGCTGGGACTCGGAAG_TAAAGGAAAGAACAAATGAATGGTCAGACCCATAATGACACTCC_ATCCCCCACCACAGGCAGCTGGCTTGTATACAAATACATACTCAACTCCTGAGCCTAATGCTCGGGGCAGAGCTCCCATGGGGTTCTCCCTGTGCCTCTCCTCTTGGGCTGGTCCCTTGGGCCTCCCTCTTTGGGAGGAAAGGCCAGAT[A/G]TTAGGCAGGGAGGACCCTTGGGATGGCAGAGGGAGCATTGGAGTGTCAGAACACGGGGCTCAGCCCAGAAGCTGACCTGGCCATGGGGGATGTCATACCGAGACGTGAAAGACGGGGAAGGGAGCATTCTCCTTACCATAGC…	Normal_priority_single_direction
chr5	75987477	T/C	ARS-BFGL-NGS-102150	CTAGAACCAAGATACTCCTGCTGAGGAAGATACTCATGTCTAATGATTGTTGGGGAAGTTAAAATGGAGGAAGTCTTGTTCAGGCTTCAGAAGCAGGAGAGCAGGCCTCTGACCTCCTTCTGACCTGCCCAAACACTGCCTGGATTCGGCACCTGCCTGCAAGCATAGCAAGTCAAGTGACACTTTAGATATCACAAAAAAGGGAATGGAACTTGGAATTATTGAGTCCTTGGAAGTCTGGCCAACCCCC[T/C]GGGGTCTAAGCAAATCCTATGACTCACAAGGTGAAACAAGCAGCATTGTAAAAA_GTAGAACCAGAGCTGCATTTTTTGCATGCAAAACTGATA_ATGATATCAGTTTGTGGCCTGGGATTATAAGCAGGAGCCCCTGAAACTG…	Normal_priority_single_direction
chr5	75997501	C/T	NM_001101872, C1QTNF6	ACCCTTTAGGATGGTGATGTTAATGTAGGGCCTGACCTCAGGCAGCACATATGGGAGGGCAGACGGAGAGGCTGAGGATGCACGCGCAGCATCGGCAAGGACCGTGGGGTCTTCAGAGTCACAGCACCGTCGACAGAACCCAGGGGAGCTAGAGGCCACAGCTTCCCCAGAGGTGGGCTCCTCGGTGGGGAGTCCAGACACCGAGAGAGGGAGCAGGAGCGCTGCCCAGAGGAGGCCCAGGGCAGCCATC[C/T]CCATGGCGACCTGGAGCAGGAAGGAAGGACAGGAATATAGTTACCTGAAGATCTACACTCTGCTGATGCCTAGAGTGAATACCCGCAGCATGGGTGTTCCTGATGTAACCCATGGAGGGGGCACTAGAGCCCCATTTAACAGAC…	Normal_priority_single_direction
chr5	76013369	G/A	ENSBTAT00000011728, ENSBTAG00000008910	ATGATGTTGAGCACGTAGAAGGGCATCCAGCAGAGGACGAAGAGCGCCACCACGGCCACCACCATGCGTGTGACCTTGCGCTCAGAATGCCGCCGCCGCTGGCACGAGGGGGCCCGCACCCGCCGCCCGGCGGAGCGCACCTTGACCACGATAAGCAGGTAGCAGAGGCAGATGACCAGCAGCGGCCCAAAGAAGCCCAGCGCGGCCGTGTAGATGATGAAGCCAGCCCGCCAGGCAGCCGCCGGCTCGG[G/A]CCACTGCATGTGGCAGGTGCTCATGCCACGGGGCACACCCGAGAAGACCACCACAGGCAGCACCACTACGGCCGACGCCACCCAGACAGCCGCACTGACTGTGCGGGCCACGGGTGCCGTGCGCCAGCGGGCTGAGCGGGTGGG…	Normal_priority_single_direction
chr5	76019053	G/A	BTA-74076-no-rs	TCCGGCCCTGACTTCCCACCG_CCTGGTGCGTCACCCCCCCAACTGCAGGACACGTCCTGGGTGGTGGGGGGAAGGGACACAGATGGGGGGTCTGCAGGCAGGAGGCTGGGGGTGGGGTGCAGGGAGAAACCTCCCTCCCAAGGAAAAGAAGAGAAATGAGGAACAGAGGACTATAAGAAACCAATAGAAAGAGAGGGGAAACGGGGGTCGGTCGGAGGTGGAAAGACAGGGAGAGACAGAGAGAGAAGAC[G/A]GCGAGTGGGTGGAAAGCCAGAATGAGGGGGAGTGATGAGAAATGCGTGACAGGAGAAGAGAAAAGAGGAGAAAAGAGCAGAGAAGGGGCCAGAGGGAGGGATGCAGAGAGAGATGCAGGGAGAGAGCACAGGGAAGGAAGGAG…	Normal_priority_single_direction
chr5	76049319	A/C	ARS-BFGL-NGS-73201	CAGCCCTGAACAGGAAAGTCAAGTCTCTTAGGGCCTCAGGCTGCCCCTCTGTAGGATGGGAGGCCTGGACAAGAGGCCTGCGTTCTAGAACATACTGGAATACGTTGGGGCTGGACCTACAGAAAACTTCAGGAGGTACCTGTGTGTTGGACCCTGAGGCAGTGTTGCTGGCAGGCCCAAGAGATGGGATATCAAACCTATCATTTTACAGATGAGGAAACTGAGGCCTGTAAGGGCACATGACAAGCTG[A/C]GGTCACAGAGATCCGACCGCTAAGGAGAGCCTTCAGTTCAAGCCTGGGCCGACCCCCACAGTCACGCCCACCCCGCACTCCTCTGGCCCTAACCCTGCCTCTCACGCCCCTAACGCTGCCTCTCACGCCCCTCCCCCTCTGCTC…	Normal_priority_single_direction
chr5	76091862	A/G	ARS-BFGL-NGS-74886	TCAGGAGTGAGAGTGAATGAGCCCAGGCTCTGGTGAAATC_GGGGATCAGACCCCCAGATGGGAGGCTTCA_GGGTGAAATAGGAACACA_GCAGCTCTGACGGTCCATCCTCTGGTCTGGTCTGGTCCTTGCTTCCAGACTGCCCCCTCTCTTCAGTACCAATCCCGTTCTCCTGCCTCCTCCACCCTAAGTCTCTCCCAGCCCACCTGACCCCACCCCTGACA_AATCACTGGCCAGGAGTATCCTGGGAAA[A/G]GTCAGGGAGAAGGAAAACTCAGCCCCAAGGATGAGGACTAGGAAGCCAAAGGCCTTATGGGAACAAAAGCCAT_GCCTGTGGTCAGGCCAAAGCTGGTCCACCCCACCCCACTCATGAGTGTCATCCACTCCGCCCCTTC…	Normal_priority_single_direction
chr5	76157488	A/G	ARS-BFGL-NGS-116435	CAGCATTCCTCTTTTATTGTTGTTTGACGGGGAGGCTAGGCTGTTTGGAATAGTGTTCACTTCAGAGACTGAGCCACACAAGGCCCCCTTGTCTACTAGGGTTG_CAGCCCAGCATTCATGCCTCACCTGAAGAACTTTACAAGTAGTTAAGGGGTGGTAACATCCGGCAGCTCCCATGCCTGGCCCTTGCCCCCACTCTCACCCCCACGCCCCCATTCCCCACCCCCGGAGGCCCTTGTTCTGCCTCAGC[A/G]TCTCTCAGCTCCCAGGAACCAGAGGCT_GTGTCTCCTTGAGCTTTCTCCACTGCATACACCAGCCAGGGCCAGGGCTCCACCTAGCACATAGGCTCGTGGGTTGACCCTCAGAGTAAGAAACTAGA_AAAACCATCTGGGCTG…	Normal_priority_single_direction
chr5	76177675	T/C	ARS-BFGL-NGS-11770	CAGCAGCATTCGGGCCTGGAGCCCCATCCACCCTGCCCCATTAGTTAGATGGACTGCACCGTCTCTGAGTCTAGTCTCCACATCTGTA_AAGTGCGGACCAGGCCCCTGCCGGGCCTCTGATAGGGGGAGAAGTAAAGTGAGCCATGTTGCTCATGCTTGACTTGCAGGGGGTCAGGGGAGGCTGTGCAGGGCTCTCGGCCTGCAGACCCTCAATTTCGTGAATTTCAATCTAGGGGGGACTTGCCCTGGT[T/C]TCCTAGCAAGCCAGACACGGCCTGTCACCCAGATCAGTCTCTCACACCCAGTGCTTTCCTGGCTGCGGGAACAACTCGGCCCTCCCTCCCTCCGTCCTGGGCACTGGCCAGGGATATGAAGATTAAGCCAGAGAAACCCATGT…	Normal_priority_single_direction
